# Supplementary material for: Revision of Telothyria van der Wulp (Diptera: Tachinidae) and twenty-five new species from Area de Conservación Guanacaste in northwestern Costa Rica with a key to Mesoamerican species
Source: Biodivers Data J. 2020 Apr 28;8:e47157. doi: 10.3897/BDJ.8.e47157 (PMC7200895; doi:10.3897/BDJ.8.e47157)
Supplement: XML Treatment for Telothyria [file BDJ.8.e47157-treatment1.xml]

<!DOCTYPE tp:taxon-treatment
  PUBLIC "-//TaxonX//DTD Taxonomic Treatment Publishing DTD v0 20100105//EN" "tax-treatment-NSO.dtd">
<tp:taxon-treatment xmlns:tp="http://www.plazi.org/taxpub"><tp:treatment-meta><mixed-citation publication-type="journal"><person-group><name><surname>Fleming</surname><given-names>AJ</given-names></name><name><surname>Wood</surname><given-names>D. Monty</given-names></name><name><surname>Smith</surname><given-names>M. Alex</given-names></name><name><surname>Dapkey</surname><given-names>Tanya</given-names></name><name><surname>Hallwachs</surname><given-names>Winnie</given-names></name><name><surname>Janzen</surname><given-names>Daniel</given-names></name></person-group><article-title>Revision of <italic><tp:taxon-name><tp:taxon-name-part taxon-name-part-type="genus" reg="Telothyria">Telothyria</tp:taxon-name-part></tp:taxon-name></italic> van der Wulp (<tp:taxon-name><tp:taxon-name-part taxon-name-part-type="order">Diptera</tp:taxon-name-part></tp:taxon-name>: <tp:taxon-name><tp:taxon-name-part taxon-name-part-type="family">Tachinidae</tp:taxon-name-part></tp:taxon-name>) and twenty-five new species from Area de Conservación Guanacaste in northwestern Costa Rica with a key to Mesoamerican species</article-title><source>Biodivers Data J</source><day>28</day><month>4</month><year>2020</year><volume>8</volume><pub-id pub-id-type="doi">10.3897/BDJ.8.e47157</pub-id></mixed-citation></tp:treatment-meta><tp:nomenclature><tp:taxon-name>
            <object-id xmlns:xlink="http://www.w3.org/1999/xlink" content-type="arpha" xlink:type="simple">95B4FE67-0487-5BED-AA7D-B795A869C8CB</object-id>
            <tp:taxon-name-part taxon-name-part-type="genus">Telothyria</tp:taxon-name-part>
          </tp:taxon-name><tp:taxon-authority>van der Wulp, 1890</tp:taxon-authority><tp:nomenclature-citation-list><tp:nomenclature-citation><tp:taxon-name>
                <tp:taxon-name-part taxon-name-part-type="genus" reg="Telothyria">Telothyria</tp:taxon-name-part>
              </tp:taxon-name><comment> van der Wulp, 1890: 44, [also 1890: 167]. Type species: <italic><tp:taxon-name><tp:taxon-name-part taxon-name-part-type="genus" reg="Telothyria">Telothyria</tp:taxon-name-part> <tp:taxon-name-part taxon-name-part-type="species" reg="cupreiventris">cupreiventris</tp:taxon-name-part></tp:taxon-name></italic> van der Wulp, 1890, by subsequent designation of Brauer &amp; Bergenstamm (1891: 378 [also 1891: 74]).</comment></tp:nomenclature-citation><tp:nomenclature-citation><tp:taxon-name>
                <tp:taxon-name-part taxon-name-part-type="genus" reg="Thereuops">Thereuops</tp:taxon-name-part>
              </tp:taxon-name><comment> Brauer &amp; Bergenstamm, 1891: 378 [also 1891: 74]. Type species: <italic><tp:taxon-name><tp:taxon-name-part taxon-name-part-type="genus" reg="Miltogramma">Miltogramma</tp:taxon-name-part> <tp:taxon-name-part taxon-name-part-type="species" reg="brevipennis">brevipennis</tp:taxon-name-part></tp:taxon-name></italic> Schiner, 1868 (preocc. by <italic><tp:taxon-name><tp:taxon-name-part taxon-name-part-type="genus" reg="Miltogramma">Miltogramma</tp:taxon-name-part> <tp:taxon-name-part taxon-name-part-type="species" reg="brevipennis">brevipennis</tp:taxon-name-part></tp:taxon-name></italic> Bigot, 1861), by subsequent designation of Brauer &amp; Bergenstamm (1891: 378 [also 1891: 74]). Synonymy proposed by <xref ref-type="bibr" rid="B5256277">Aldrich 1929</xref> :7. [see below under <italic><tp:taxon-name><tp:taxon-name-part taxon-name-part-type="genus" reg="Telothyria">Telothyria</tp:taxon-name-part> <tp:taxon-name-part taxon-name-part-type="species" reg="schineri">schineri</tp:taxon-name-part></tp:taxon-name></italic> Fleming &amp; Wood, <bold>nom. n.</bold>]</comment></tp:nomenclature-citation><tp:nomenclature-citation><tp:taxon-name>
                <tp:taxon-name-part taxon-name-part-type="genus" reg="Therevops">Therevops</tp:taxon-name-part>
              </tp:taxon-name><comment>. Incorrect subsequent spelling of <italic><tp:taxon-name><tp:taxon-name-part taxon-name-part-type="genus" reg="Thereuops">Thereuops</tp:taxon-name-part></tp:taxon-name></italic> Brauer &amp; Bergenstamm, 1891 (<xref ref-type="bibr" rid="B5256277">Aldrich 1929</xref>: 7, 33).</comment></tp:nomenclature-citation><tp:nomenclature-citation><tp:taxon-name>
                <tp:taxon-name-part taxon-name-part-type="genus" reg="Thelothyria">Thelothyria</tp:taxon-name-part>
              </tp:taxon-name><comment>. Incorrect subsequent spelling of <italic><tp:taxon-name><tp:taxon-name-part taxon-name-part-type="genus" reg="Telothyria">Telothyria</tp:taxon-name-part></tp:taxon-name></italic> van der Wulp, 1890 (Brauer &amp; Bergenstamm 1893: 132 [also 1893: 44]).</comment></tp:nomenclature-citation><tp:nomenclature-citation><tp:taxon-name>
                <tp:taxon-name-part taxon-name-part-type="genus" reg="Comatacta">Comatacta</tp:taxon-name-part>
              </tp:taxon-name><comment> Coquillett, 1902: 199. Type species: <italic><tp:taxon-name><tp:taxon-name-part taxon-name-part-type="genus" reg="Brachycoma">Brachycoma</tp:taxon-name-part> <tp:taxon-name-part taxon-name-part-type="species" reg="pallidula">pallidula</tp:taxon-name-part></tp:taxon-name></italic> van der Wulp, 1890 (= <italic><tp:taxon-name><tp:taxon-name-part taxon-name-part-type="genus" reg="Stomoxys">Stomoxys</tp:taxon-name-part> <tp:taxon-name-part taxon-name-part-type="species" reg="variegata">variegata</tp:taxon-name-part></tp:taxon-name></italic> Fabricius, 1805), by original designation. <bold>Syn. n.</bold></comment></tp:nomenclature-citation><tp:nomenclature-citation><tp:taxon-name>
                <tp:taxon-name-part taxon-name-part-type="genus" reg="Leskiopsis">Leskiopsis</tp:taxon-name-part>
              </tp:taxon-name><comment> Townsend, 1916: 627. Type species: <italic><tp:taxon-name><tp:taxon-name-part taxon-name-part-type="genus" reg="Myiobia">Myiobia</tp:taxon-name-part> <tp:taxon-name-part taxon-name-part-type="species" reg="thecata">thecata</tp:taxon-name-part></tp:taxon-name></italic> Coquillett, 1895, by original designation. Synonymy proposed by <xref ref-type="bibr" rid="B5256330">Wood and Zumbado 2010</xref>: 1412.</comment></tp:nomenclature-citation><tp:nomenclature-citation><tp:taxon-name>
                <tp:taxon-name-part taxon-name-part-type="genus" reg="Ptilomyia">Ptilomyia</tp:taxon-name-part>
              </tp:taxon-name><comment> Curran, 1925: 8 (preocc. by <italic><tp:taxon-name><tp:taxon-name-part taxon-name-part-type="genus" reg="Ptilomyia">Ptilomyia</tp:taxon-name-part></tp:taxon-name></italic> Coquillett, 1910). Type species: <italic><tp:taxon-name><tp:taxon-name-part taxon-name-part-type="genus" reg="Ptilomyia">Ptilomyia</tp:taxon-name-part> <tp:taxon-name-part taxon-name-part-type="species" reg="plumata">plumata</tp:taxon-name-part></tp:taxon-name></italic> Curran, 1925, by original designation. Synonymy proposed by <xref ref-type="bibr" rid="B5256355">Curran 1928</xref>: 112.</comment></tp:nomenclature-citation><tp:nomenclature-citation><tp:taxon-name>
                <tp:taxon-name-part taxon-name-part-type="genus" reg="Ptilomyoides">Ptilomyoides</tp:taxon-name-part>
              </tp:taxon-name><comment> Curran, 1928: 112. Type species: <italic><tp:taxon-name><tp:taxon-name-part taxon-name-part-type="genus" reg="Ptilomyia">Ptilomyia</tp:taxon-name-part> <tp:taxon-name-part taxon-name-part-type="species" reg="becquaerti">becquaerti</tp:taxon-name-part></tp:taxon-name></italic> Curran, 1925, by monotypy. <bold>Syn. n.</bold></comment></tp:nomenclature-citation><tp:nomenclature-citation><tp:taxon-name>
                <tp:taxon-name-part taxon-name-part-type="genus" reg="Eutelothyria">Eutelothyria</tp:taxon-name-part>
              </tp:taxon-name><comment> Townsend, 1931: 332. Type species: <italic><tp:taxon-name><tp:taxon-name-part taxon-name-part-type="genus" reg="Eutelothyria">Eutelothyria</tp:taxon-name-part> <tp:taxon-name-part taxon-name-part-type="species" reg="itaquaquecetubae">itaquaquecetubae</tp:taxon-name-part></tp:taxon-name></italic> Townsend, 1931, by original designation. <bold>Syn. n.</bold></comment></tp:nomenclature-citation><tp:nomenclature-citation><tp:taxon-name>
                <tp:taxon-name-part taxon-name-part-type="genus" reg="Ptilomyiopsis">Ptilomyiopsis</tp:taxon-name-part>
              </tp:taxon-name><comment> Townsend, 1933: 527 (<italic>nomen novum</italic> for <italic><tp:taxon-name><tp:taxon-name-part taxon-name-part-type="genus" reg="Ptilomyia">Ptilomyia</tp:taxon-name-part></tp:taxon-name></italic> Curran). Type species: <italic><tp:taxon-name><tp:taxon-name-part taxon-name-part-type="genus" reg="Ptilomyia">Ptilomyia</tp:taxon-name-part> <tp:taxon-name-part taxon-name-part-type="species" reg="plumata">plumata</tp:taxon-name-part></tp:taxon-name></italic> Curran, 1925, by designation of the same species for <italic><tp:taxon-name><tp:taxon-name-part taxon-name-part-type="genus" reg="Ptilomyia">Ptilomyia</tp:taxon-name-part></tp:taxon-name></italic> Curran, 1925. [<xref ref-type="bibr" rid="B5256355">Curran 1928</xref> proposed the synonymy of <italic><tp:taxon-name><tp:taxon-name-part taxon-name-part-type="genus" reg="Ptilomyia">Ptilomyia</tp:taxon-name-part></tp:taxon-name></italic> Curran, 1925 with <italic><tp:taxon-name><tp:taxon-name-part taxon-name-part-type="genus" reg="Comatacta">Comatacta</tp:taxon-name-part></tp:taxon-name></italic> Coquillett, 1902. Despite this proposed synonymy <xref ref-type="bibr" rid="B5256378">Townsend 1933</xref> proposed a replacement name for <italic><tp:taxon-name><tp:taxon-name-part taxon-name-part-type="genus" reg="Ptilomyia">Ptilomyia</tp:taxon-name-part></tp:taxon-name></italic> Curran, erected on the basis of <italic><tp:taxon-name><tp:taxon-name-part taxon-name-part-type="genus" reg="Ptilomyia">Ptilomyia</tp:taxon-name-part> <tp:taxon-name-part taxon-name-part-type="species" reg="plumata">plumata</tp:taxon-name-part></tp:taxon-name></italic> Curran, 1925 which Townsend considered to be generically distinct from <italic><tp:taxon-name><tp:taxon-name-part taxon-name-part-type="genus" reg="Comatacta">Comatacta</tp:taxon-name-part></tp:taxon-name></italic>; junior synonym of <italic><tp:taxon-name><tp:taxon-name-part taxon-name-part-type="genus" reg="Comatacta">Comatacta</tp:taxon-name-part></tp:taxon-name></italic> Coquillett, 1902 [<italic>teste <xref ref-type="bibr" rid="B5256355">Curran 1928</xref></italic>: 112]]. <bold>Syn. n.</bold></comment></tp:nomenclature-citation><tp:nomenclature-citation><tp:taxon-name>
                <tp:taxon-name-part taxon-name-part-type="genus" reg="Euptilomyia">Euptilomyia</tp:taxon-name-part>
              </tp:taxon-name><comment> Townsend, 1939: 451. Type species: <italic><tp:taxon-name><tp:taxon-name-part taxon-name-part-type="genus" reg="Euptilomyia">Euptilomyia</tp:taxon-name-part> <tp:taxon-name-part taxon-name-part-type="species" reg="frontalis">frontalis</tp:taxon-name-part></tp:taxon-name></italic> Townsend, 1939, by original designation. <bold>Syn. n.</bold></comment></tp:nomenclature-citation><tp:nomenclature-citation><tp:taxon-name>
                <tp:taxon-name-part taxon-name-part-type="genus" reg="Floradalia">Floradalia</tp:taxon-name-part>
              </tp:taxon-name><comment> Thompson, 1963: 486. Type species: <italic><tp:taxon-name><tp:taxon-name-part taxon-name-part-type="genus" reg="Floradalia">Floradalia</tp:taxon-name-part> <tp:taxon-name-part taxon-name-part-type="species" reg="major">major</tp:taxon-name-part></tp:taxon-name></italic> Thompson, 1963, by original designation. <bold>Syn. n.</bold></comment></tp:nomenclature-citation><tp:nomenclature-citation><tp:taxon-name>
                <tp:taxon-name-part taxon-name-part-type="genus">Telothyria</tp:taxon-name-part>
              </tp:taxon-name><comment><bold>Other species included in <italic><tp:taxon-name><tp:taxon-name-part taxon-name-part-type="genus" reg="Telothyria">Telothyria</tp:taxon-name-part></tp:taxon-name></italic> Robineau-Desvoidy</bold></comment></tp:nomenclature-citation><tp:nomenclature-citation><tp:taxon-name>
                <tp:taxon-name-part taxon-name-part-type="genus" reg="Telothyria"/>
                <tp:taxon-name-part taxon-name-part-type="species" reg="bequaerti">bequaerti</tp:taxon-name-part>
              </tp:taxon-name><comment> Curran, 1925: 352 (<italic><tp:taxon-name><tp:taxon-name-part taxon-name-part-type="genus" reg="Ptilomyia">Ptilomyia</tp:taxon-name-part></tp:taxon-name></italic>). Holotype male (AMNH), by original designation. Type locality: Brazil, Roraima, San Alberto. [Type locality cited in <xref ref-type="bibr" rid="B5256355">Curran (1928)</xref> as Honduras in error] <bold>Comb. n.</bold></comment></tp:nomenclature-citation><tp:nomenclature-citation><tp:taxon-name>
                <tp:taxon-name-part taxon-name-part-type="genus">Telothyria</tp:taxon-name-part>
              </tp:taxon-name><comment><italic>brasiliensis</italic><italic><tp:taxon-name><tp:taxon-name-part taxon-name-part-type="genus" reg="Leskiopsis">Leskiopsis</tp:taxon-name-part></tp:taxon-name></italic></comment></tp:nomenclature-citation><tp:nomenclature-citation><tp:taxon-name>
                <tp:taxon-name-part taxon-name-part-type="genus" reg="Telothyria"/>
                <tp:taxon-name-part taxon-name-part-type="species" reg="cruenta">cruenta</tp:taxon-name-part>
              </tp:taxon-name><comment> Giglio-Tos, 1893: 3 (<italic><tp:taxon-name><tp:taxon-name-part taxon-name-part-type="genus" reg="Chaetona">Chaetona</tp:taxon-name-part></tp:taxon-name></italic>). Holotype female (MRSN), by original designation. Type locality: Mexico. <bold>Comb. n.</bold></comment></tp:nomenclature-citation><tp:nomenclature-citation><tp:taxon-name>
                <tp:taxon-name-part taxon-name-part-type="genus" reg="Telothyria"/>
                <tp:taxon-name-part taxon-name-part-type="species" reg="cupreiventris">cupreiventris</tp:taxon-name-part>
              </tp:taxon-name><comment> van der Wulp, 1890: 169 in key [1890: 182, description] (<italic><tp:taxon-name><tp:taxon-name-part taxon-name-part-type="genus" reg="Telothyria">Telothyria</tp:taxon-name-part></tp:taxon-name></italic>). Lectotype male [not female as published, <xref ref-type="bibr" rid="B5256470">Townsend 1931</xref>: 91] (BMNH), by fixation of <xref ref-type="bibr" rid="B5256470">Townsend 1931</xref>: 91. Type locality: Mexico, Tabasco, Teapa.</comment></tp:nomenclature-citation><tp:nomenclature-citation><tp:taxon-name>
                <tp:taxon-name-part taxon-name-part-type="genus" reg="Euptilomyia"/>
                <tp:taxon-name-part taxon-name-part-type="species" reg="frontalis">frontalis</tp:taxon-name-part>
              </tp:taxon-name><comment> Townsend, 1939: 451 (<italic><tp:taxon-name><tp:taxon-name-part taxon-name-part-type="genus" reg="Euptilomyia">Euptilomyia</tp:taxon-name-part></tp:taxon-name></italic>). Syntypes, 2 males (USNM), by original designation. Type locality: Brazil, São Paulo, Juquía [cited in <xref ref-type="bibr" rid="B5256493">Guimarães 1971</xref>: 121 as Itaquaquecetuba]. <bold>Comb. n.</bold></comment></tp:nomenclature-citation><tp:nomenclature-citation><tp:taxon-name>
                <tp:taxon-name-part taxon-name-part-type="genus">Telothyria</tp:taxon-name-part>
              </tp:taxon-name><comment><italic>illucens</italic><italic><tp:taxon-name><tp:taxon-name-part taxon-name-part-type="genus" reg="Telothyria">Telothyria</tp:taxon-name-part></tp:taxon-name></italic></comment></tp:nomenclature-citation><tp:nomenclature-citation><tp:taxon-name>
                <tp:taxon-name-part taxon-name-part-type="genus" reg="Telothyria"/>
                <tp:taxon-name-part taxon-name-part-type="species" reg="insularis">insularis</tp:taxon-name-part>
              </tp:taxon-name><comment> Curran, 1927: 12 (<italic><tp:taxon-name><tp:taxon-name-part taxon-name-part-type="genus" reg="Comatacta">Comatacta</tp:taxon-name-part></tp:taxon-name></italic>). Holotype male (AMNH), by original designation. Type locality: Puerto Rico, San Juan. <bold>Comb. n.</bold></comment></tp:nomenclature-citation><tp:nomenclature-citation><tp:taxon-name>
                <tp:taxon-name-part taxon-name-part-type="genus" reg="Eutelothyria"/>
                <tp:taxon-name-part taxon-name-part-type="species" reg="itaquaquecetubae">itaquaquecetubae</tp:taxon-name-part>
              </tp:taxon-name><comment> Townsend, 1931: 333 (<italic><tp:taxon-name><tp:taxon-name-part taxon-name-part-type="genus" reg="Eutelothyria">Eutelothyria</tp:taxon-name-part></tp:taxon-name></italic>). Holotype male (USNM), by original designation. Type locality: Brazil, São Paulo, Itaquaquecetuba <bold>Comb. n.</bold></comment></tp:nomenclature-citation><tp:nomenclature-citation><tp:taxon-name>
                <tp:taxon-name-part taxon-name-part-type="genus" reg="Floradalia"/>
                <tp:taxon-name-part taxon-name-part-type="species" reg="major">major</tp:taxon-name-part>
              </tp:taxon-name><comment> Thompson, 1963: 486 (<italic><tp:taxon-name><tp:taxon-name-part taxon-name-part-type="genus" reg="Floradalia">Floradalia</tp:taxon-name-part></tp:taxon-name></italic>). Holotype female (CNC), by original designation. Type locality: Trinidad, Maracas Valley. <bold>Comb. n.</bold></comment></tp:nomenclature-citation><tp:nomenclature-citation><tp:taxon-name>
                <tp:taxon-name-part taxon-name-part-type="genus" reg="Telothyria"/>
                <tp:taxon-name-part taxon-name-part-type="species" reg="micropalpus">micropalpus</tp:taxon-name-part>
              </tp:taxon-name><comment> Curran, 1925: 9 (<italic><tp:taxon-name><tp:taxon-name-part taxon-name-part-type="genus" reg="Ptilomya">Ptilomya</tp:taxon-name-part></tp:taxon-name></italic>). Holotype male (AMNH), by original designation. Type locality: Brazil, “Piedra Blanca” (as “Chapada”, in error according to <xref ref-type="bibr" rid="B5256511">Arnaud 1963</xref>: 126). <bold>Comb. n.</bold></comment></tp:nomenclature-citation><tp:nomenclature-citation><tp:taxon-name>
                <tp:taxon-name-part taxon-name-part-type="genus" reg="Telothyria"/>
                <tp:taxon-name-part taxon-name-part-type="species" reg="minor">minor</tp:taxon-name-part>
              </tp:taxon-name><comment> Thompson, 1963: 488 (<italic><tp:taxon-name><tp:taxon-name-part taxon-name-part-type="genus" reg="Floradalia">Floradalia</tp:taxon-name-part></tp:taxon-name></italic>). Holotype male (CNC), by original designation. Type locality: Trinidad, St. Augustine. <bold>Comb. n.</bold></comment></tp:nomenclature-citation><tp:nomenclature-citation><tp:taxon-name>
                <tp:taxon-name-part taxon-name-part-type="genus" reg="Telothyria"/>
                <tp:taxon-name-part taxon-name-part-type="species" reg="nautlana">nautlana</tp:taxon-name-part>
              </tp:taxon-name><comment> Townsend, 1908: 101 (<italic><tp:taxon-name><tp:taxon-name-part taxon-name-part-type="genus" reg="Comatacta">Comatacta</tp:taxon-name-part></tp:taxon-name></italic>). Holotype male [sex not given in original description, determined from holotype examination] (USNM), by original designation. Type locality: Mexico, Veracruz, San Rafael, Jicaltepec. <bold>Comb. n.</bold></comment></tp:nomenclature-citation><tp:nomenclature-citation><tp:taxon-name>
                <tp:taxon-name-part taxon-name-part-type="genus">Telothyria</tp:taxon-name-part>
              </tp:taxon-name><comment><italic>placida</italic><italic><tp:taxon-name><tp:taxon-name-part taxon-name-part-type="genus" reg="Telothyria">Telothyria</tp:taxon-name-part></tp:taxon-name></italic></comment></tp:nomenclature-citation><tp:nomenclature-citation><tp:taxon-name>
                <tp:taxon-name-part taxon-name-part-type="genus" reg="Ptilomya"/>
                <tp:taxon-name-part taxon-name-part-type="species" reg="plumata">plumata</tp:taxon-name-part>
              </tp:taxon-name><comment> Curran, 1925: 8 (<italic><tp:taxon-name><tp:taxon-name-part taxon-name-part-type="genus" reg="Ptilomya">Ptilomya</tp:taxon-name-part></tp:taxon-name></italic>). Lectotype male (AMNH), designated by Arnaud (1963). Type locality: Brazil, Mato Grosso, "Chapada" [probably in or near present-day Parque Nacional da Chapada dos Guimarães]. <bold>Comb. n.</bold></comment></tp:nomenclature-citation><tp:nomenclature-citation><tp:taxon-name>
                <tp:taxon-name-part taxon-name-part-type="genus" reg="Telothyria"/>
                <tp:taxon-name-part taxon-name-part-type="species" reg="relicta">relicta</tp:taxon-name-part>
              </tp:taxon-name><comment> van der Wulp, 1890: 171 (<italic><tp:taxon-name><tp:taxon-name-part taxon-name-part-type="genus" reg="Telothyria">Telothyria</tp:taxon-name-part></tp:taxon-name></italic>). Holotype female (BMNH). Type locality: Mexico, Veracruz, Atoyac.</comment></tp:nomenclature-citation><tp:nomenclature-citation><tp:taxon-name>
                <tp:taxon-name-part taxon-name-part-type="genus">Telothyria</tp:taxon-name-part>
              </tp:taxon-name><comment><italic>rufopygata</italic><italic><tp:taxon-name><tp:taxon-name-part taxon-name-part-type="genus" reg="Viviana">Viviana</tp:taxon-name-part></tp:taxon-name></italic><italic>V.? rufopygata</italic></comment></tp:nomenclature-citation><tp:nomenclature-citation><tp:taxon-name>
                <tp:taxon-name-part taxon-name-part-type="genus">Telothyria</tp:taxon-name-part>
              </tp:taxon-name><comment><italic>rufostriata</italic><italic><tp:taxon-name><tp:taxon-name-part taxon-name-part-type="genus" reg="Telothyria">Telothyria</tp:taxon-name-part></tp:taxon-name></italic></comment></tp:nomenclature-citation><tp:nomenclature-citation><tp:taxon-name>
                <tp:taxon-name-part taxon-name-part-type="genus" reg="Telothyria"/>
                <tp:taxon-name-part taxon-name-part-type="species" reg="schineri">schineri</tp:taxon-name-part>
              </tp:taxon-name><comment> Fleming &amp; Wood, <bold>nom. n.</bold> for <italic><tp:taxon-name><tp:taxon-name-part taxon-name-part-type="genus" reg="Miltogramma">Miltogramma</tp:taxon-name-part> <tp:taxon-name-part taxon-name-part-type="species" reg="brevipennis">brevipennis</tp:taxon-name-part></tp:taxon-name></italic> Schiner, 1869</comment></tp:nomenclature-citation><tp:nomenclature-citation><tp:taxon-name>
                <tp:taxon-name-part taxon-name-part-type="genus" reg="Miltogramma"/>
                <tp:taxon-name-part taxon-name-part-type="species" reg="brevipennis">brevipennis</tp:taxon-name-part>
              </tp:taxon-name><comment> Schiner, 1868: 324 (<italic><tp:taxon-name><tp:taxon-name-part taxon-name-part-type="genus" reg="Miltogramma">Miltogramma</tp:taxon-name-part></tp:taxon-name></italic>). Holotype male (NHMW). Type locality: Brazil. Junior primary homonym of <italic><tp:taxon-name><tp:taxon-name-part taxon-name-part-type="genus" reg="Miltogramma">Miltogramma</tp:taxon-name-part> <tp:taxon-name-part taxon-name-part-type="species" reg="brevipennis">brevipennis</tp:taxon-name-part></tp:taxon-name><xref ref-type="bibr" rid="B5256320">Bigot 1861</xref></italic>. [<italic><tp:taxon-name><tp:taxon-name-part taxon-name-part-type="genus" reg="Miltogramma">Miltogramma</tp:taxon-name-part> <tp:taxon-name-part taxon-name-part-type="species" reg="brevipennis">brevipennis</tp:taxon-name-part></tp:taxon-name></italic><xref ref-type="bibr" rid="B5256306">Schiner 1868</xref> is a junior primary homonym of <italic><tp:taxon-name><tp:taxon-name-part taxon-name-part-type="genus" reg="Miltogramma">Miltogramma</tp:taxon-name-part> <tp:taxon-name-part taxon-name-part-type="species" reg="brevipennis">brevipennis</tp:taxon-name-part></tp:taxon-name></italic> Bigot, 1861 a valid name within the <tp:taxon-name><tp:taxon-name-part taxon-name-part-type="family">Sarcophagidae</tp:taxon-name-part></tp:taxon-name>. The authors hereby propose the replacement name <italic><tp:taxon-name><tp:taxon-name-part taxon-name-part-type="genus" reg="Telothyria">Telothyria</tp:taxon-name-part> <tp:taxon-name-part taxon-name-part-type="species" reg="schineri">schineri</tp:taxon-name-part></tp:taxon-name></italic> for <italic><tp:taxon-name><tp:taxon-name-part taxon-name-part-type="genus" reg="Miltogramma">Miltogramma</tp:taxon-name-part> <tp:taxon-name-part taxon-name-part-type="species" reg="brevipennis">brevipennis</tp:taxon-name-part></tp:taxon-name></italic> Schiner. The type material originally referenced by Schiner is conserved, with the specific epithet being selected in honor of Ignaz Rudolph Schiner.]</comment></tp:nomenclature-citation><tp:nomenclature-citation><tp:taxon-name>
                <tp:taxon-name-part taxon-name-part-type="genus" reg="Myiobia"/>
                <tp:taxon-name-part taxon-name-part-type="species" reg="thecata">thecata</tp:taxon-name-part>
              </tp:taxon-name><comment> Coquillett, 1895: 105 (<italic><tp:taxon-name><tp:taxon-name-part taxon-name-part-type="genus" reg="Myiobia">Myiobia</tp:taxon-name-part></tp:taxon-name></italic>). Lectotype male (USNM), by fixation of Townsend in <xref ref-type="bibr" rid="B5256552">Townsend 1939</xref>: 250 (mention of “Ht male” from Bucks and Delaware counties in USNM is regarded as a lectotype fixation). Type locality: USA, Pennsylvania, Bucks County.</comment></tp:nomenclature-citation><tp:nomenclature-citation><tp:taxon-name>
                <tp:taxon-name-part taxon-name-part-type="genus" reg="Telothyria"/>
                <tp:taxon-name-part taxon-name-part-type="species" reg="trinitatis">trinitatis</tp:taxon-name-part>
              </tp:taxon-name><comment> Thompson, 1963: 484 (<italic><tp:taxon-name><tp:taxon-name-part taxon-name-part-type="genus" reg="Eutelothyria">Eutelothyria</tp:taxon-name-part></tp:taxon-name></italic>). Syntypes males and females (1 male in CNC), by original designation. Type locality: Trinidad, Brazil (village name). <bold>Comb. n.</bold></comment></tp:nomenclature-citation><tp:nomenclature-citation><tp:taxon-name>
                <tp:taxon-name-part taxon-name-part-type="genus" reg="Stomoxys"/>
                <tp:taxon-name-part taxon-name-part-type="species" reg="variegata">variegata</tp:taxon-name-part>
              </tp:taxon-name><comment> Fabricius, 1805: 281 (<italic><tp:taxon-name><tp:taxon-name-part taxon-name-part-type="genus" reg="Stomoxys">Stomoxys</tp:taxon-name-part></tp:taxon-name></italic>). Holotype male (ZMUC), by original designation. Type locality: South America. <bold>Comb. n.</bold></comment></tp:nomenclature-citation><tp:nomenclature-citation><tp:taxon-name>
                <tp:taxon-name-part taxon-name-part-type="genus" reg="Musca"/>
                <tp:taxon-name-part taxon-name-part-type="species" reg="tricincta">tricincta</tp:taxon-name-part>
              </tp:taxon-name><comment> Fabricius, 1805: 301 (<italic><tp:taxon-name><tp:taxon-name-part taxon-name-part-type="genus" reg="Musca">Musca</tp:taxon-name-part></tp:taxon-name></italic>). Holotype female (ZMUC). Type locality: South America. <bold>Syn. n.</bold></comment></tp:nomenclature-citation><tp:nomenclature-citation><tp:taxon-name>
                <tp:taxon-name-part taxon-name-part-type="genus" reg="Brachycoma"/>
                <tp:taxon-name-part taxon-name-part-type="species" reg="pallidula">pallidula</tp:taxon-name-part>
              </tp:taxon-name><comment> van der Wulp, 1890: 95 (<italic><tp:taxon-name><tp:taxon-name-part taxon-name-part-type="genus" reg="Brachycoma">Brachycoma</tp:taxon-name-part></tp:taxon-name></italic>). Holotype male (BMNH). Type locality: Mexico, North Yucatan, Temax.</comment></tp:nomenclature-citation><tp:nomenclature-citation><tp:taxon-name>
                <tp:taxon-name-part taxon-name-part-type="genus">Telothyria</tp:taxon-name-part>
              </tp:taxon-name><tp:type-species><tp:taxon-name><tp:taxon-name-part taxon-name-part-type="genus">Telothyria</tp:taxon-name-part> <tp:taxon-name-part taxon-name-part-type="species">cupreiventris</tp:taxon-name-part></tp:taxon-name></tp:type-species><comment>van der Wulp, 1890: 169. by subsequent designation</comment></tp:nomenclature-citation></tp:nomenclature-citation-list></tp:nomenclature><tp:treatment-sec sec-type="Description"><title>Description</title><p><bold>Male. Head</bold>: frons narrow 1/10-1/8 of head width; 1–4 reclinate orbital setae; anteriormost reclinate orbital seta distinctly longer than uppermost frontal seta; ocellar setae most often absent, if present then these appearing short and underdeveloped, easily confused with vertical setulae arising behind anterior ocellus; eye bare, ventral margin below level of vibrissa; fronto-orbital plate ranging from shining silver or gold to brownish with a silver sheen; fronto-orbital plate with short black or blonde hairs interspersed among frontal setae; fronto-orbital plate with setae not extending below lower margin of pedicel; lower margin of face slightly lower than vibrissa almost not visible in profile; facial ridge bare in most species, the few exceptions possessing yellow almost inconspicuous hairs along margin; palpus either straight or with a slight club at apex, sparsely haired; arista ranging from bare to plumose, usually distinctly-thickened on basal 1/2, ranging in color from orange to dark brown-black. <bold>Thorax</bold>: gray to golden tomentose over a black to reddish-brown ground color; thorax covered in dense plumose blonde hairs or plumose hairs confined to lateral surfaces with disc of scutum covered in thin black hairs; prosternum bare; chaetotaxy: one proepimeral seta; one proepisternal seta; 4–5 postpronotal setae, basal setae arranged in a straight line; supra-alar setae 1–2:3; intra-alar setae 1–2:2–3; dorsocentral setae 3–4:3–4; acrostichal setae 3–4:3–4; katepisternum with 2–3 setae; meral setae usually absent in the traditional sense instead meral row replaced by a fan of long plumose hairs (Fig. <xref ref-type="fig" rid="F3839433">2</xref><xref ref-type="fig" rid="F3839440">c</xref>). Scutellum with three pairs marginal setae; apical scutellar setae crossed apically, 1/8–1/10th as long as subapical scutellars; basal scutellar setae equal in length to subapical setae, often slightly shorter; subapical setae straight, ranging from divergent to convergent; ranging from gray to golden pollinose. <bold>Legs</bold>: ranging in ground color from yellow to dark reddish-brown; coxae covered in dense plumose blonde hairs. <bold>Wing</bold>: slightly longer than abdomen; translucent slightly hyaline; all veins bare, with 1–2 setula at base of vein R<sub>4+5</sub>; apical cell open at or just before the apex of wing; bend of vein M obtuse-angled. <bold>Abdomen</bold>: ground color ranging from a deep maroon, to different tonalities of yellow-orange with longitudinal middorsal brown markings; middorsal depression on syntergosternite 1+2 (ST1+2) reaching to hind margin of tergite; median marginal setae present only on tergite 4 (T4) and tergite 5 (T5) (one exception <italic><tp:taxon-name><tp:taxon-name-part taxon-name-part-type="genus" reg="Telothyria">Telothyria</tp:taxon-name-part> <tp:taxon-name-part taxon-name-part-type="species" reg="omissa">omissa</tp:taxon-name-part></tp:taxon-name></italic> <bold>sp. n.</bold>, which lacks the marginal setae on tergite 4 (T4)); median discal setae absent on ST1+2–T4, occasionally present on T5; sex patch absent. <bold>Male terminalia</bold>: Sternite 5 with median cleft ranging from deeply excavated and smoothly V-shaped, to shallow and only slightly separated; margins either bare or covered in dense pollinosity; lateral lobes of sternite either sharply pointed, rounded apically or squared, sometimes with a small group of strong setulae along outer margins; basal section of sternite 5 subequal to slightly longer than length of apical lobes. Cerci in posterior view sharply pointed and triangular typically with a well defined basal shoulder separating upper lobe from apical section, ranging from slightly shorter to subequal in length of surstyli, fused along entire length; in lateral view, with a strong downward curve on apical 1/3, and several strong widely spaced setae along basal 2/3. Surstylus in lateral view, almost equilateral along its length, rounded at tip, sometimes slightly pinched at midpoint appearing digitiform, appearing fused with epandrium, when viewed dorsally straight and slender or with a slight sinusoidal curve, parallel at apices. Distiphallus either long and slender or short and stout, ranging from 1.5X to 2X as long as basiphallus and tubular, weakly tapering apically. Distiphallus, hinged at a strong acute angle with basiphallus, a synapomorphy of the <tp:taxon-name><tp:taxon-name-part taxon-name-part-type="subfamily">Dexiinae</tp:taxon-name-part></tp:taxon-name>.</p><p><bold>Female</bold> as in male except in the following aspects: head: bearing 2–3 pairs of proclinate orbital setae, as well as 2–3 pairs of reclinate inner orbital setae; one pair of outer vertical setae present; thorax: meron bearing either typical meral setae not plumose blonde hairs as in male (Fig. <xref ref-type="fig" rid="F3839433">2</xref><xref ref-type="fig" rid="F3839441">d</xref>) or a mix of both plumose blonde hairs and regular setae (Fig. <xref ref-type="fig" rid="F3839433">2</xref><xref ref-type="fig" rid="F3839442">e</xref>); legs: can display dimorphic coloration from males; abdomen: slightly more globose than males, coloration of the abdomen can be dimorphic between the sexes; female terminalia were not dissected, however external examination showed these to be unspecialized.</p></tp:treatment-sec><tp:treatment-sec sec-type="Diagnosis"><title>Diagnosis</title><p><italic><tp:taxon-name><tp:taxon-name-part taxon-name-part-type="genus" reg="Telothyria">Telothyria</tp:taxon-name-part></tp:taxon-name></italic> can be recognized most easily by the presence of long plumose hairs covering more than 50% of the thoracic surfaces, a trait that was historically used to unify the genera within the tribe. In males of the genus, and many of the females, the meral setae are also replaced with these plumose hairs. Characters of note within <italic><tp:taxon-name><tp:taxon-name-part taxon-name-part-type="genus" reg="Telothyria">Telothyria</tp:taxon-name-part></tp:taxon-name></italic> are: prosternum bare; fronto-orbital plate haired; parafacial bare; arista ranging from plumose to bare; ocellar setae weakly developed or absent; eye bare; females of all species with two pairs of well-developed proclinate orbital setae, absent in males; first postsutural supra-alar seta poorly developed in length at most 0.5X second postsutural supra-alar; the three major setae of the postpronotum arranged in a straight line; most of the thorax covered in plumose blonde or coppery hairs (some species lack these setae dorsally) (Fig. <xref ref-type="fig" rid="F3839249">1</xref>); wings lacking costal spine. Abdomen with median marginal setae only on T4 and T5 (exception <italic><tp:taxon-name><tp:taxon-name-part taxon-name-part-type="genus" reg="Telothyria">Telothyria</tp:taxon-name-part> <tp:taxon-name-part taxon-name-part-type="species" reg="omissa">omissa</tp:taxon-name-part></tp:taxon-name></italic> <bold>sp. n.</bold>), and discal setae absent.</p></tp:treatment-sec><tp:treatment-sec sec-type="Distribution"><title>Distribution</title><p>From southeastern USA west to Mexico and south to Brazil.</p></tp:treatment-sec><tp:treatment-sec sec-type="Ecology"><title>Ecology</title><p>Within the ACG inventory <italic><tp:taxon-name><tp:taxon-name-part taxon-name-part-type="genus" reg="Telothyria">Telothyria</tp:taxon-name-part></tp:taxon-name></italic> has been reared from two families of lepidopteran hosts throughout the diverse ecosystems of the research area, <tp:taxon-name><tp:taxon-name-part taxon-name-part-type="family">Crambidae</tp:taxon-name-part></tp:taxon-name>, and <tp:taxon-name><tp:taxon-name-part taxon-name-part-type="family">Tortricidae</tp:taxon-name-part></tp:taxon-name>. <xref ref-type="bibr" rid="B5492290">Guimarães (1977)</xref>, suggested <italic><tp:taxon-name><tp:taxon-name-part taxon-name-part-type="genus" reg="Spodoptera">Spodoptera</tp:taxon-name-part></tp:taxon-name></italic> sp. of the family <tp:taxon-name><tp:taxon-name-part taxon-name-part-type="family">Noctuidae</tp:taxon-name-part></tp:taxon-name>, however he failed to identify the species of <italic><tp:taxon-name><tp:taxon-name-part taxon-name-part-type="genus" reg="Telothyria">Telothyria</tp:taxon-name-part></tp:taxon-name></italic> and as such casts a doubt on this potential host.</p></tp:treatment-sec><tp:treatment-sec sec-type="Taxon discussion"><title>Taxon discussion</title><p>Based on our observations of the apomorphies shared by the species assigned to the tribe <tp:taxon-name><tp:taxon-name-part taxon-name-part-type="tribe">Telothyriini</tp:taxon-name-part></tp:taxon-name>, expressed as a result described herein, we propose the synonymy of all the genus-group names listed above within the tribe <tp:taxon-name><tp:taxon-name-part taxon-name-part-type="tribe">Telothyriini</tp:taxon-name-part></tp:taxon-name>. Most recently, it has been suggested that the <tp:taxon-name><tp:taxon-name-part taxon-name-part-type="tribe">Telothyriini</tp:taxon-name-part></tp:taxon-name> are a phylogenetically nested sub-clade within the <tp:taxon-name><tp:taxon-name-part taxon-name-part-type="subfamily">Dexiinae</tp:taxon-name-part></tp:taxon-name> (<xref ref-type="bibr" rid="B5745210">Stireman et al. 2019</xref>); this evidence, is still the subject of discussion, as the reconstruction of the <tp:taxon-name><tp:taxon-name-part taxon-name-part-type="subfamily">Dexiinae</tp:taxon-name-part></tp:taxon-name> is still unclear. So, for the sake of continuity, taking into account all the available evidence, and given the remarkable difference between <italic><tp:taxon-name><tp:taxon-name-part taxon-name-part-type="genus" reg="Telothyria">Telothyria</tp:taxon-name-part></tp:taxon-name></italic> and other genera within the <tp:taxon-name><tp:taxon-name-part taxon-name-part-type="subfamily">Dexiinae</tp:taxon-name-part></tp:taxon-name>, the authors have chosen to maintain the <tp:taxon-name><tp:taxon-name-part taxon-name-part-type="tribe">Telothyriini</tp:taxon-name-part></tp:taxon-name> as a monotypic tribe, until further examination is conducted to clarify its classification.</p></tp:treatment-sec><tp:treatment-sec><!--Section generated to contain objects referenced in tp:taxon-treatment.--><fig-group id="F3839433" position="float" orientation="portrait"><caption><p>Landmarks and salient features of <italic><tp:taxon-name><tp:taxon-name-part taxon-name-part-type="genus" reg="Telothyria">Telothyria</tp:taxon-name-part></tp:taxon-name></italic> anatomy; <bold>a</bold>: lateral view of terminalia of <italic><tp:taxon-name><tp:taxon-name-part taxon-name-part-type="genus" reg="Telothyria">Telothyria</tp:taxon-name-part> <tp:taxon-name-part taxon-name-part-type="species" reg="manuelpereirai">manuelpereirai</tp:taxon-name-part></tp:taxon-name></italic> <bold>sp. n.</bold>; <bold>b</bold>: dorsal view of terminalia of <italic><tp:taxon-name><tp:taxon-name-part taxon-name-part-type="genus" reg="Telothyria">T.</tp:taxon-name-part> <tp:taxon-name-part taxon-name-part-type="species" reg="manuelpereirai">manuelpereirai</tp:taxon-name-part></tp:taxon-name></italic>; <bold>c</bold>: ventral view of sternite 5 <italic><tp:taxon-name><tp:taxon-name-part taxon-name-part-type="genus" reg="Telothyria">T.</tp:taxon-name-part> <tp:taxon-name-part taxon-name-part-type="species" reg="relicta">relicta</tp:taxon-name-part></tp:taxon-name></italic> van der Wulp, 1890; <bold>d–e</bold>: detail of different meral hair types.</p></caption><fig id="F3839438" position="float" orientation="portrait"><object-id xmlns:xlink="http://www.w3.org/1999/xlink" content-type="arpha" xlink:type="simple">6CFD35D2-4893-5F51-B970-9A70AFBB1BDB</object-id><object-id xmlns:xlink="http://www.w3.org/1999/xlink" content-type="doi" xlink:type="simple">10.3897/BDJ.8.e47157.figure2a</object-id><label>Figure 2a.</label><caption><p>abbreviations: cerc = cercus; distph = distiphallus; epand = epandrium; epiph = epiphallus; hypd = hypandrium; phapod = phalloapodeme; pgt = postgonite; pregt = pregonite; sur = surstylus.</p></caption><graphic xmlns:xlink="http://www.w3.org/1999/xlink" xlink:href="bdj-08-e47157-g002_a.jpg" xlink:type="simple" position="float" orientation="portrait" id="oo_310970.jpg"><uri content-type="original_file" xlink:type="simple">https://binary.pensoft.net/fig/310970</uri></graphic></fig><fig id="F3839439" position="float" orientation="portrait"><object-id xmlns:xlink="http://www.w3.org/1999/xlink" content-type="arpha" xlink:type="simple">2493C85D-2F28-5E50-9C08-BC1C66F831E6</object-id><object-id xmlns:xlink="http://www.w3.org/1999/xlink" content-type="doi" xlink:type="simple">10.3897/BDJ.8.e47157.figure2b</object-id><label>Figure 2b.</label><caption><p>abbreviations for sections measured: anus = anal operculum; ap = apical section of cercus; epand = epandrium; ul = upper lobe of cercus; shoulder = shoulder point between apical section and upper lobe of cercus; sur = surstylus.</p></caption><graphic xmlns:xlink="http://www.w3.org/1999/xlink" xlink:href="bdj-08-e47157-g002_b.jpg" xlink:type="simple" position="float" orientation="portrait" id="oo_363928.jpg"><uri content-type="original_file" xlink:type="simple">https://binary.pensoft.net/fig/363928</uri></graphic></fig><fig id="F3839440" position="float" orientation="portrait"><object-id xmlns:xlink="http://www.w3.org/1999/xlink" content-type="arpha" xlink:type="simple">9ED37B35-DA91-5DEC-AC99-815D6C28A003</object-id><object-id xmlns:xlink="http://www.w3.org/1999/xlink" content-type="doi" xlink:type="simple">10.3897/BDJ.8.e47157.figure2c</object-id><label>Figure 2c.</label><caption><p>abbreviations: ae = anterior edge; ap = anterior plate; mc = median cleft; pe = posterior edge; pl = posterior lobes.</p></caption><graphic xmlns:xlink="http://www.w3.org/1999/xlink" xlink:href="bdj-08-e47157-g002_c.jpg" xlink:type="simple" position="float" orientation="portrait" id="oo_215863.jpg"><uri content-type="original_file" xlink:type="simple">https://binary.pensoft.net/fig/215863</uri></graphic></fig><fig id="F3839441" position="float" orientation="portrait"><object-id xmlns:xlink="http://www.w3.org/1999/xlink" content-type="arpha" xlink:type="simple">8C8BCEDA-DD56-57EB-9E5C-84BDCC20B022</object-id><object-id xmlns:xlink="http://www.w3.org/1999/xlink" content-type="doi" xlink:type="simple">10.3897/BDJ.8.e47157.figure2d</object-id><label>Figure 2d.</label><caption><p>lateral habitus of <italic><tp:taxon-name><tp:taxon-name-part taxon-name-part-type="genus" reg="Telothyria">Telothyria</tp:taxon-name-part> <tp:taxon-name-part taxon-name-part-type="species" reg="grisea">grisea</tp:taxon-name-part></tp:taxon-name></italic> <bold>sp. n.</bold> female (voucher n. DHJPAR0038741) inset detailing the presence of "normal" meral setae.</p></caption><graphic xmlns:xlink="http://www.w3.org/1999/xlink" xlink:href="bdj-08-e47157-g002_d.jpg" xlink:type="simple" position="float" orientation="portrait" id="oo_313400.jpg"><uri content-type="original_file" xlink:type="simple">https://binary.pensoft.net/fig/313400</uri></graphic></fig><fig id="F3839442" position="float" orientation="portrait"><object-id xmlns:xlink="http://www.w3.org/1999/xlink" content-type="arpha" xlink:type="simple">F22C29D3-13B4-5F56-94E5-190C41B149FD</object-id><object-id xmlns:xlink="http://www.w3.org/1999/xlink" content-type="doi" xlink:type="simple">10.3897/BDJ.8.e47157.figure2e</object-id><label>Figure 2e.</label><caption><p>lateral habitus of <italic><tp:taxon-name><tp:taxon-name-part taxon-name-part-type="genus" reg="Telothyria">Telothyria</tp:taxon-name-part> <tp:taxon-name-part taxon-name-part-type="species" reg="relicta">relicta</tp:taxon-name-part></tp:taxon-name></italic> female (voucher n. DHJPAR0050630) inset detailing the presence of plumose meral setae.</p></caption><graphic xmlns:xlink="http://www.w3.org/1999/xlink" xlink:href="bdj-08-e47157-g002_e.jpg" xlink:type="simple" position="float" orientation="portrait" id="oo_313401.jpg"><uri content-type="original_file" xlink:type="simple">https://binary.pensoft.net/fig/313401</uri></graphic></fig><fig id="F3839443" position="float" orientation="portrait"><object-id xmlns:xlink="http://www.w3.org/1999/xlink" content-type="arpha" xlink:type="simple">B8D3E295-528C-555E-B814-94B90984E166</object-id><object-id xmlns:xlink="http://www.w3.org/1999/xlink" content-type="doi" xlink:type="simple">10.3897/BDJ.8.e47157.figure2f</object-id><label>Figure 2f.</label><caption><p>lateral habitus of <italic><tp:taxon-name><tp:taxon-name-part taxon-name-part-type="genus" reg="Telothyria">Telothyria</tp:taxon-name-part> <tp:taxon-name-part taxon-name-part-type="species" reg="peltata">peltata</tp:taxon-name-part></tp:taxon-name></italic> <bold>sp. n.</bold> male (voucher n. DHJPAR0050298) inset detailing the presence of plumose meral setae typical of all the males of the genus.</p></caption><graphic xmlns:xlink="http://www.w3.org/1999/xlink" xlink:href="bdj-08-e47157-g002_f.jpg" xlink:type="simple" position="float" orientation="portrait" id="oo_313398.jpg"><uri content-type="original_file" xlink:type="simple">https://binary.pensoft.net/fig/313398</uri></graphic></fig></fig-group><fig id="F3839440" position="float" orientation="portrait"><object-id xmlns:xlink="http://www.w3.org/1999/xlink" content-type="arpha" xlink:type="simple">9ED37B35-DA91-5DEC-AC99-815D6C28A003</object-id><object-id xmlns:xlink="http://www.w3.org/1999/xlink" content-type="doi" xlink:type="simple">10.3897/BDJ.8.e47157.figure2c</object-id><label>Figure 2c.</label><caption><p>abbreviations: ae = anterior edge; ap = anterior plate; mc = median cleft; pe = posterior edge; pl = posterior lobes.</p></caption><graphic xmlns:xlink="http://www.w3.org/1999/xlink" xlink:href="bdj-08-e47157-g002_c.jpg" xlink:type="simple" position="float" orientation="portrait" id="oo_215863.jpg"><uri content-type="original_file" xlink:type="simple">https://binary.pensoft.net/fig/215863</uri></graphic></fig><fig id="F3839441" position="float" orientation="portrait"><object-id xmlns:xlink="http://www.w3.org/1999/xlink" content-type="arpha" xlink:type="simple">8C8BCEDA-DD56-57EB-9E5C-84BDCC20B022</object-id><object-id xmlns:xlink="http://www.w3.org/1999/xlink" content-type="doi" xlink:type="simple">10.3897/BDJ.8.e47157.figure2d</object-id><label>Figure 2d.</label><caption><p>lateral habitus of <italic><tp:taxon-name><tp:taxon-name-part taxon-name-part-type="genus" reg="Telothyria">Telothyria</tp:taxon-name-part> <tp:taxon-name-part taxon-name-part-type="species" reg="grisea">grisea</tp:taxon-name-part></tp:taxon-name></italic> <bold>sp. n.</bold> female (voucher n. DHJPAR0038741) inset detailing the presence of "normal" meral setae.</p></caption><graphic xmlns:xlink="http://www.w3.org/1999/xlink" xlink:href="bdj-08-e47157-g002_d.jpg" xlink:type="simple" position="float" orientation="portrait" id="oo_313400.jpg"><uri content-type="original_file" xlink:type="simple">https://binary.pensoft.net/fig/313400</uri></graphic></fig><fig id="F3839442" position="float" orientation="portrait"><object-id xmlns:xlink="http://www.w3.org/1999/xlink" content-type="arpha" xlink:type="simple">F22C29D3-13B4-5F56-94E5-190C41B149FD</object-id><object-id xmlns:xlink="http://www.w3.org/1999/xlink" content-type="doi" xlink:type="simple">10.3897/BDJ.8.e47157.figure2e</object-id><label>Figure 2e.</label><caption><p>lateral habitus of <italic><tp:taxon-name><tp:taxon-name-part taxon-name-part-type="genus" reg="Telothyria">Telothyria</tp:taxon-name-part> <tp:taxon-name-part taxon-name-part-type="species" reg="relicta">relicta</tp:taxon-name-part></tp:taxon-name></italic> female (voucher n. DHJPAR0050630) inset detailing the presence of plumose meral setae.</p></caption><graphic xmlns:xlink="http://www.w3.org/1999/xlink" xlink:href="bdj-08-e47157-g002_e.jpg" xlink:type="simple" position="float" orientation="portrait" id="oo_313401.jpg"><uri content-type="original_file" xlink:type="simple">https://binary.pensoft.net/fig/313401</uri></graphic></fig><fig id="F3839249" position="float" orientation="portrait"><object-id xmlns:xlink="http://www.w3.org/1999/xlink" content-type="arpha" xlink:type="simple">6458E9FF-FA2E-5B3C-AA58-9246963C2D8E</object-id><object-id xmlns:xlink="http://www.w3.org/1999/xlink" content-type="doi" xlink:type="simple">10.3897/BDJ.8.e47157.figure1</object-id><label>Figure 1.</label><caption><p>Detail of thorax and head of <italic><tp:taxon-name><tp:taxon-name-part taxon-name-part-type="genus" reg="Telothyria">Telothyria</tp:taxon-name-part> <tp:taxon-name-part taxon-name-part-type="species" reg="relicta">relicta</tp:taxon-name-part></tp:taxon-name></italic> van der Wulp, 1890 displaying the characteristic plumose hairs that cover the surfaces of the thorax. These hairs are unique to this genus, within the family <tp:taxon-name><tp:taxon-name-part taxon-name-part-type="family">Tachinidae</tp:taxon-name-part></tp:taxon-name>.</p></caption><graphic xmlns:xlink="http://www.w3.org/1999/xlink" xlink:href="bdj-08-e47157-g001.jpg" position="float" id="oo_164920.jpg" orientation="portrait" xlink:type="simple"><uri content-type="original_file" xlink:type="simple">https://binary.pensoft.net/fig/164920</uri></graphic></fig></tp:treatment-sec><ref-list><ref id="B5256277"><element-citation xmlns:xlink="http://www.w3.org/1999/xlink" publication-type="article" xlink:type="simple"><person-group person-group-type="author"><name name-style="western"><surname>Aldrich</surname><given-names>J. M.</given-names></name></person-group><year>1929</year><article-title>Further studies of types of American muscoid flies in the collection of the Vienna Natural History Museum</article-title><source>Proceedings of the United States National Museum</source><volume>74</volume><issue>2764</issue><fpage>1</fpage><lpage>34</lpage><pub-id pub-id-type="doi">10.5479/si.00963801.74-2764.1</pub-id></element-citation></ref><ref id="B5256330"><element-citation xmlns:xlink="http://www.w3.org/1999/xlink" publication-type="chapter" xlink:type="simple"><person-group person-group-type="author"><name name-style="western"><surname>Wood</surname><given-names>D. M.</given-names></name><name name-style="western"><surname>Zumbado</surname><given-names>M. A.</given-names></name></person-group><year>2010</year><chapter-title><tp:taxon-name><tp:taxon-name-part taxon-name-part-type="family">Tachinidae</tp:taxon-name-part></tp:taxon-name> (tachinid flies, parasitic flies)</chapter-title><person-group person-group-type="editor"><name name-style="western"><surname>Brown</surname><given-names>B. V.</given-names></name><name name-style="western"><surname>Borkent</surname><given-names>A.</given-names></name><name name-style="western"><surname>Cumming</surname><given-names>J. M.</given-names></name><name name-style="western"><surname>Wood</surname><given-names>D. M.</given-names></name><name name-style="western"><surname>Woodley</surname><given-names>N. E.</given-names></name><name name-style="western"><surname>Zumbado</surname><given-names>M. A.</given-names></name></person-group><source>Manual of Central American <tp:taxon-name><tp:taxon-name-part taxon-name-part-type="order">Diptera</tp:taxon-name-part></tp:taxon-name>. Vol. 2</source><volume>2</volume><publisher-name>NRC Research Press</publisher-name><publisher-loc>Ottawa</publisher-loc><size units="page">1343–1417</size></element-citation></ref><ref id="B5256355"><element-citation xmlns:xlink="http://www.w3.org/1999/xlink" publication-type="chapter" xlink:type="simple"><person-group person-group-type="author"><name name-style="western"><surname>Curran</surname><given-names>C. H.</given-names></name></person-group><year>1928</year><chapter-title>Insects of Porto Rico and the Virgin Islands. <tp:taxon-name><tp:taxon-name-part taxon-name-part-type="order">Diptera</tp:taxon-name-part></tp:taxon-name> or two-winged flies</chapter-title><source>Scientific Survey of Porto Rico and the Virgin Islands. Volume XI, Part 1.</source><publisher-name>New York Academy of Sciences</publisher-name><publisher-loc>New York</publisher-loc><size units="page">118</size></element-citation></ref><ref id="B5256378"><element-citation xmlns:xlink="http://www.w3.org/1999/xlink" publication-type="article" xlink:type="simple"><person-group person-group-type="author"><name name-style="western"><surname>Townsend</surname><given-names>C. H.T.</given-names></name></person-group><year>1933</year><article-title>Two new generic names in <tp:taxon-name><tp:taxon-name-part taxon-name-part-type="superfamily">Oestroidea</tp:taxon-name-part></tp:taxon-name></article-title><source>Revista de Entomologia</source><volume>3</volume><fpage>527</fpage><lpage>527</lpage></element-citation></ref><ref id="B5256470"><element-citation xmlns:xlink="http://www.w3.org/1999/xlink" publication-type="article" xlink:type="simple"><person-group person-group-type="author"><name name-style="western"><surname>Townsend</surname><given-names>C. H.T.</given-names></name></person-group><year>1931</year><article-title>Notes on American oestromuscoid types</article-title><source>Revista de Entomologia</source><volume>1</volume><fpage>65</fpage><lpage>104</lpage></element-citation></ref><ref id="B5256493"><element-citation xmlns:xlink="http://www.w3.org/1999/xlink" publication-type="article" xlink:type="simple"><person-group person-group-type="author"><name name-style="western"><surname>Guimarães</surname><given-names>J. H.</given-names></name></person-group><year>1971</year><article-title>Family <tp:taxon-name><tp:taxon-name-part taxon-name-part-type="family">Tachinidae</tp:taxon-name-part></tp:taxon-name> (<tp:taxon-name><tp:taxon-name-part taxon-name-part-type="family">Larvaevoridae</tp:taxon-name-part></tp:taxon-name>)</article-title><source>A catalogue of the <tp:taxon-name><tp:taxon-name-part taxon-name-part-type="order">Diptera</tp:taxon-name-part></tp:taxon-name> of the Americas south of the United States</source><volume>104</volume><fpage>1</fpage><lpage>333</lpage></element-citation></ref><ref id="B5256511"><element-citation xmlns:xlink="http://www.w3.org/1999/xlink" publication-type="article" xlink:type="simple"><person-group person-group-type="author"><name name-style="western"><surname>Arnaud</surname><given-names>P. H., Jr.</given-names></name></person-group><year>1963</year><article-title>Types of the <tp:taxon-name><tp:taxon-name-part taxon-name-part-type="family">Tachinidae</tp:taxon-name-part></tp:taxon-name> (<tp:taxon-name><tp:taxon-name-part taxon-name-part-type="order">Diptera</tp:taxon-name-part></tp:taxon-name>) in the American Museum of Natural History</article-title><source>Bulletin of the American Museum of Natural History</source><volume>125</volume><fpage>101</fpage><lpage>137</lpage></element-citation></ref><ref id="B5256320"><element-citation xmlns:xlink="http://www.w3.org/1999/xlink" publication-type="article" xlink:type="simple"><person-group person-group-type="author"><name name-style="western"><surname>Bigot</surname><given-names>J. M.F.</given-names></name></person-group><year>1861</year><article-title>Trois diptères nouveaux de la Corse</article-title><source>Annales de la Société Entomologique de France</source><issue>4</issue><fpage>227</fpage><lpage>229</lpage></element-citation></ref><ref id="B5256306"><element-citation xmlns:xlink="http://www.w3.org/1999/xlink" publication-type="chapter" xlink:type="simple"><person-group person-group-type="author"><name name-style="western"><surname>Schiner</surname><given-names>I. R.</given-names></name></person-group><year>1868</year><chapter-title>Zoologischer Theil. Band II. Abt. 1. <tp:taxon-name><tp:taxon-name-part taxon-name-part-type="order">Diptera</tp:taxon-name-part></tp:taxon-name></chapter-title><person-group person-group-type="editor"><name name-style="western"><surname>Von Wüllerstorf-Urbair</surname><given-names>B.</given-names></name></person-group><source>Reise der österreichischen Fregatte Novara um die Erde in den Jahren 1857, 1858, 1859, unter den Befehlen des Commodore B. von Wüllerstorf-Urbair</source><publisher-name>B.K. Gerold’s Sohn</publisher-name><publisher-loc>Wien</publisher-loc><size units="page">422</size></element-citation></ref><ref id="B5256552"><element-citation xmlns:xlink="http://www.w3.org/1999/xlink" publication-type="chapter" xlink:type="simple"><person-group person-group-type="author"><name name-style="western"><surname>Townsend</surname><given-names>C. H.T.</given-names></name></person-group><year>1939</year><chapter-title>Part IX. Oestroid generic diagnoses and data. <tp:taxon-name><tp:taxon-name-part taxon-name-part-type="tribe">Thelairini</tp:taxon-name-part></tp:taxon-name> to <tp:taxon-name><tp:taxon-name-part taxon-name-part-type="tribe">Clythoini</tp:taxon-name-part></tp:taxon-name></chapter-title><source>Manual of myiology in twelve parts.</source><publisher-name>Privately published, Itaquaquecetuba</publisher-name><publisher-loc>São Paulo</publisher-loc><size units="page">268</size></element-citation></ref><ref id="B5492290"><element-citation xmlns:xlink="http://www.w3.org/1999/xlink" publication-type="article" xlink:type="simple"><person-group person-group-type="author"><name name-style="western"><surname>Guimarães</surname><given-names>J. H.</given-names></name></person-group><year>1977</year><article-title>Host-parasite and parasite-host catalogue of South American <tp:taxon-name><tp:taxon-name-part taxon-name-part-type="family">Tachinidae</tp:taxon-name-part></tp:taxon-name> (<tp:taxon-name><tp:taxon-name-part taxon-name-part-type="order">Diptera</tp:taxon-name-part></tp:taxon-name>))</article-title><source>Arquivos de Zoologia</source><volume>28</volume><issue>3</issue><pub-id pub-id-type="doi">10.11606/issn.2176-7793.v28i3p1-131</pub-id></element-citation></ref><ref id="B5745210"><element-citation xmlns:xlink="http://www.w3.org/1999/xlink" publication-type="article" xlink:type="simple"><person-group person-group-type="author"><name name-style="western"><surname>Stireman</surname><given-names>John O.</given-names></name><name name-style="western"><surname>Cerretti</surname><given-names>Pierfilippo</given-names></name><name name-style="western"><surname>O'Hara</surname><given-names>James E.</given-names></name><name name-style="western"><surname>Blaschke</surname><given-names>Jeremy D.</given-names></name><name name-style="western"><surname>Moulton</surname><given-names>John K.</given-names></name></person-group><year>2019</year><article-title>Molecular phylogeny and evolution of world <tp:taxon-name><tp:taxon-name-part taxon-name-part-type="family">Tachinidae</tp:taxon-name-part></tp:taxon-name> (<tp:taxon-name><tp:taxon-name-part taxon-name-part-type="order">Diptera</tp:taxon-name-part></tp:taxon-name>)</article-title><source>Molecular Phylogenetics and Evolution</source><volume>139</volume><pub-id pub-id-type="doi">10.1016/j.ympev.2018.12.002</pub-id></element-citation></ref></ref-list></tp:taxon-treatment>
