# Supplementary material for: Revision of Telothyria van der Wulp (Diptera: Tachinidae) and twenty-five new species from Area de Conservación Guanacaste in northwestern Costa Rica with a key to Mesoamerican species
Source: Biodivers Data J. 2020 Apr 28;8:e47157. doi: 10.3897/BDJ.8.e47157 (PMC7200895; doi:10.3897/BDJ.8.e47157)
Supplement: XML Treatment for Telothyria auriolus [file BDJ.8.e47157-treatment5.xml]

<!DOCTYPE tp:taxon-treatment
  PUBLIC "-//TaxonX//DTD Taxonomic Treatment Publishing DTD v0 20100105//EN" "tax-treatment-NSO.dtd">
<tp:taxon-treatment xmlns:tp="http://www.plazi.org/taxpub"><tp:treatment-meta><mixed-citation publication-type="journal"><person-group><name><surname>Fleming</surname><given-names>AJ</given-names></name><name><surname>Wood</surname><given-names>D. Monty</given-names></name><name><surname>Smith</surname><given-names>M. Alex</given-names></name><name><surname>Dapkey</surname><given-names>Tanya</given-names></name><name><surname>Hallwachs</surname><given-names>Winnie</given-names></name><name><surname>Janzen</surname><given-names>Daniel</given-names></name></person-group><article-title>Revision of <italic><tp:taxon-name><tp:taxon-name-part taxon-name-part-type="genus" reg="Telothyria">Telothyria</tp:taxon-name-part></tp:taxon-name></italic> van der Wulp (<tp:taxon-name><tp:taxon-name-part taxon-name-part-type="order">Diptera</tp:taxon-name-part></tp:taxon-name>: <tp:taxon-name><tp:taxon-name-part taxon-name-part-type="family">Tachinidae</tp:taxon-name-part></tp:taxon-name>) and twenty-five new species from Area de Conservación Guanacaste in northwestern Costa Rica with a key to Mesoamerican species</article-title><source>Biodivers Data J</source><day>28</day><month>4</month><year>2020</year><volume>8</volume><pub-id pub-id-type="doi">10.3897/BDJ.8.e47157</pub-id></mixed-citation></tp:treatment-meta><tp:nomenclature><tp:taxon-name><object-id xmlns:xlink="http://www.w3.org/1999/xlink" content-type="arpha" xlink:type="simple">222ED289-819D-5D8B-8D83-74C511D67C42</object-id><tp:taxon-name-part taxon-name-part-type="genus">Telothyria</tp:taxon-name-part> <tp:taxon-name-part taxon-name-part-type="species">auriolus</tp:taxon-name-part><object-id xmlns:xlink="http://www.w3.org/1999/xlink" content-type="zoobank" xlink:type="simple" object-id-type="ZooBank">urn:lsid:zoobank.org:act:2B76B229-8DFE-4A0C-8E1D-DBC15CFF0847</object-id></tp:taxon-name><tp:taxon-authority>Fleming &amp; Wood</tp:taxon-authority><tp:taxon-status xmlns:xlink="http://www.w3.org/1999/xlink" xlink:type="simple">sp. n.</tp:taxon-status></tp:nomenclature><tp:treatment-sec sec-type="materials"><title>Materials</title><list list-type="alpha-lower" list-content="occurrences"><list-item><p><bold>Type status:</bold> <named-content xmlns:xlink="http://www.w3.org/1999/xlink" content-type="dwc:typeStatus" xlink:type="simple">Holotype</named-content>. <bold>Occurrence:</bold> occurrenceDetails: <named-content xmlns:xlink="http://www.w3.org/1999/xlink" content-type="dwc:occurrenceDetails" xlink:type="simple"><ext-link ext-link-type="uri" xlink:href="http://janzen.sas.upenn.edu" xlink:type="simple">http://janzen.sas.upenn.edu</ext-link></named-content>; catalogNumber: <named-content xmlns:xlink="http://www.w3.org/1999/xlink" content-type="dwc:catalogNumber" xlink:type="simple">CNC618910</named-content>; recordedBy: <named-content xmlns:xlink="http://www.w3.org/1999/xlink" content-type="dwc:recordedBy" xlink:type="simple">B.V. Peterson</named-content>; individualID: <named-content xmlns:xlink="http://www.w3.org/1999/xlink" content-type="dwc:individualID" xlink:type="simple">CNC618910</named-content>; individualCount: <named-content xmlns:xlink="http://www.w3.org/1999/xlink" content-type="dwc:individualCount" xlink:type="simple">1</named-content>; sex: <named-content xmlns:xlink="http://www.w3.org/1999/xlink" content-type="dwc:sex" xlink:type="simple">M</named-content>; lifeStage: <named-content xmlns:xlink="http://www.w3.org/1999/xlink" content-type="dwc:lifeStage" xlink:type="simple">adult</named-content>; preparations: <named-content xmlns:xlink="http://www.w3.org/1999/xlink" content-type="dwc:preparations" xlink:type="simple">pinned</named-content>; <bold>Taxon:</bold> scientificName: <named-content xmlns:xlink="http://www.w3.org/1999/xlink" content-type="dwc:scientificName" xlink:type="simple"><tp:taxon-name><tp:taxon-name-part taxon-name-part-type="genus" reg="Telothyria">Telothyria</tp:taxon-name-part> <tp:taxon-name-part taxon-name-part-type="species" reg="auriolus">auriolus</tp:taxon-name-part></tp:taxon-name></named-content>; phylum: <named-content xmlns:xlink="http://www.w3.org/1999/xlink" content-type="dwc:phylum" xlink:type="simple"><tp:taxon-name><tp:taxon-name-part taxon-name-part-type="phylum">Arthropoda</tp:taxon-name-part></tp:taxon-name></named-content>; class: <named-content xmlns:xlink="http://www.w3.org/1999/xlink" content-type="dwc:class" xlink:type="simple"><tp:taxon-name><tp:taxon-name-part taxon-name-part-type="class">Insecta</tp:taxon-name-part></tp:taxon-name></named-content>; order: <named-content xmlns:xlink="http://www.w3.org/1999/xlink" content-type="dwc:order" xlink:type="simple"><tp:taxon-name><tp:taxon-name-part taxon-name-part-type="order">Diptera</tp:taxon-name-part></tp:taxon-name></named-content>; family: <named-content xmlns:xlink="http://www.w3.org/1999/xlink" content-type="dwc:family" xlink:type="simple"><tp:taxon-name><tp:taxon-name-part taxon-name-part-type="family">Tachinidae</tp:taxon-name-part></tp:taxon-name></named-content>; genus: <named-content xmlns:xlink="http://www.w3.org/1999/xlink" content-type="dwc:genus" xlink:type="simple"><tp:taxon-name><tp:taxon-name-part taxon-name-part-type="genus">Telothyria</tp:taxon-name-part></tp:taxon-name></named-content>; specificEpithet: <named-content xmlns:xlink="http://www.w3.org/1999/xlink" content-type="dwc:specificEpithet" xlink:type="simple"><tp:taxon-name><tp:taxon-name-part taxon-name-part-type="genus" reg="Telothyria"/><tp:taxon-name-part taxon-name-part-type="species" reg="auriolus">auriolus</tp:taxon-name-part></tp:taxon-name></named-content>; scientificNameAuthorship: <named-content xmlns:xlink="http://www.w3.org/1999/xlink" content-type="dwc:scientificNameAuthorship" xlink:type="simple">Fleming &amp; Wood, 2019</named-content>; <bold>Location:</bold> continent: <named-content xmlns:xlink="http://www.w3.org/1999/xlink" content-type="dwc:continent" xlink:type="simple">Central America</named-content>; country: <named-content xmlns:xlink="http://www.w3.org/1999/xlink" content-type="dwc:country" xlink:type="simple">Mexico</named-content>; countryCode: <named-content xmlns:xlink="http://www.w3.org/1999/xlink" content-type="dwc:countryCode" xlink:type="simple">MX</named-content>; stateProvince: <named-content xmlns:xlink="http://www.w3.org/1999/xlink" content-type="dwc:stateProvince" xlink:type="simple">Chiapas</named-content>; verbatimLocality: <named-content xmlns:xlink="http://www.w3.org/1999/xlink" content-type="dwc:verbatimLocality" xlink:type="simple">Palenque ruins</named-content>; <bold>Identification:</bold> identifiedBy: <named-content xmlns:xlink="http://www.w3.org/1999/xlink" content-type="dwc:identifiedBy" xlink:type="simple">AJ Fleming</named-content>; dateIdentified: <named-content xmlns:xlink="http://www.w3.org/1999/xlink" content-type="dwc:dateIdentified" xlink:type="simple">2019</named-content>; <bold>Event:</bold> samplingProtocol: <named-content xmlns:xlink="http://www.w3.org/1999/xlink" content-type="dwc:samplingProtocol" xlink:type="simple">Hand collected</named-content>; verbatimEventDate: <named-content xmlns:xlink="http://www.w3.org/1999/xlink" content-type="dwc:verbatimEventDate" xlink:type="simple">22-Jun-1969</named-content>; <bold>Record Level:</bold> language: <named-content xmlns:xlink="http://www.w3.org/1999/xlink" content-type="dwc:language" xlink:type="simple">en</named-content>; institutionCode: <named-content xmlns:xlink="http://www.w3.org/1999/xlink" content-type="dwc:institutionCode" xlink:type="simple">CNC</named-content>; collectionCode: <named-content xmlns:xlink="http://www.w3.org/1999/xlink" content-type="dwc:collectionCode" xlink:type="simple">Insects</named-content>; basisOfRecord: <named-content xmlns:xlink="http://www.w3.org/1999/xlink" content-type="dwc:basisOfRecord" xlink:type="simple">Pinned Specimen</named-content></p></list-item></list></tp:treatment-sec><tp:treatment-sec sec-type="Description"><title>Description</title><p><bold>Male.</bold> Length: 10 mm (Fig. <xref ref-type="fig" rid="F3914288">8</xref>). <bold>Head</bold> (Fig. <xref ref-type="fig" rid="F3914288">8</xref><xref ref-type="fig" rid="F3914294">b</xref>): frons narrow, 1/6 of head width; frontal vitta narrow yet prominent and visible 1/24 head width; gena 1/11 of head height; 2–3 reclinate orbital setae; anteriormost reclinate orbital almost equal to uppermost frontal seta; ocellar setae absent; outer vertical seta absent; fronto-orbital plate silver throughout; fronto-orbital plate with short blonde hairs interspersed among frontal setae; parafacial pale silver; facial ridge bare; palpus short digitiform with slight upward turn apically, sparsely haired along outer margin; arista brown, apically orange, smoothly tapered, microtrichia at most as long as width of arista; postpedicel entirely orange; postocular region behind margin of eye including gena silver tomentose; occiput gold tomentose over upper 3/4. <bold>Thorax</bold> (Fig. <xref ref-type="fig" rid="F3914288">8</xref><xref ref-type="fig" rid="F3914293">a</xref>, <xref ref-type="fig" rid="F3914295">c</xref>): gold tomentose, with two almost indistinct pairs of dorsal stripes, outer pair short extending up to 2nd postsutural dorsocentral, broken widely across suture, inner stripes short and slightly broken across suture, only extending up to 1st postsutural dorsocentral; thorax entirely covered in dense plumose blonde hairs; chaetotaxy: 4–5 postpronotal setae, basal setae arranged in a straight line; supra-alar setae 2:3; intra-alar setae 1:2; dorsocentral setae 3:4; acrostichal setae 3:3; katepisternum with three setae. Scutellum gold tomentose; two pairs of strong marginal setae (basal and subapical) and a small pair of crossed apical scutellar setae 1/5th as long as subapical scutellars; basal scutellar setae subequal in length to subapical setae; subapical setae straight; underside of scutellum bearing plumose blonde hairs below basal scutellar setae. <bold>Legs</bold>: foreleg yellow entirely, midleg dark along tibia and tarsal segments, hindleg with coxa and proximal half of femur yellow, and remainder dark brown in color; anterior leg tibia with regular fringe of equally spaced setae along anteroventral surface, with two posterodorsal setae. <bold>Wings</bold>: basicosta ivory white; all veins bare, with only 1–2 setulae at base of R<sub>4+5</sub>; calypteres white translucent with a narrow yellowish fringe. <bold>Abdomen</bold> (Fig. <xref ref-type="fig" rid="F3914288">8</xref><xref ref-type="fig" rid="F3914293">a</xref>, <xref ref-type="fig" rid="F3914295">c</xref>): ground color dark brown dorsocentrally, with yellow lateroventrally apparent when viewed dorsally; ST1+2 dorsomedially dark brown over 60%, with yellow laterally; T4 with anterior half of tergite yellow ground color, and caudal 1/2 dark brown ground color; T3–T5 with dense silver tomentum along anterior margin of tergite, diffusing over entire tergite, appearing to have a silver sheen when viewed with the naked eye; T5 orange ground color with silver tomentum; median marginal setae absent from T3 and a complete row of marginal setae on T4 and T5; median discal setae absent. <bold>Male terminalia</bold>: not examined.</p><p><bold>Female.</bold> unknown at this time.</p></tp:treatment-sec><tp:treatment-sec sec-type="Diagnosis"><title>Diagnosis</title><p><italic><tp:taxon-name><tp:taxon-name-part taxon-name-part-type="genus" reg="Telothyria">Telothyria</tp:taxon-name-part> <tp:taxon-name-part taxon-name-part-type="species" reg="auriolus">auriolus</tp:taxon-name-part></tp:taxon-name></italic> <bold>sp. n.</bold> can be distinguished from all other <italic><tp:taxon-name><tp:taxon-name-part taxon-name-part-type="genus" reg="Telothyria">Telothyria</tp:taxon-name-part></tp:taxon-name></italic> by the following combination of traits: frons narrow, fronto-orbital plate silver throughout, parafacial pale silver, three katepisternal setae, two postsutural intra-alar setae, basicosta ivory white, thorax entirely covered in dense plumose blonde hairs, median marginal setae absent from T3.</p></tp:treatment-sec><tp:treatment-sec sec-type="Etymology"><title>Etymology</title><p><italic><tp:taxon-name><tp:taxon-name-part taxon-name-part-type="genus" reg="Telothyria">Telothyria</tp:taxon-name-part> <tp:taxon-name-part taxon-name-part-type="species" reg="auriolus">auriolus</tp:taxon-name-part></tp:taxon-name></italic> <bold>sp. n.</bold> From the Latin adjective, “<italic><tp:taxon-name><tp:taxon-name-part taxon-name-part-type="genus" reg="Telothyria"/><tp:taxon-name-part taxon-name-part-type="species" reg="auriolus">auriolus</tp:taxon-name-part></tp:taxon-name></italic>” meaning made of gold, in reference to its overall light color and its brilliant yellow legs.</p></tp:treatment-sec><tp:treatment-sec sec-type="Distribution"><title>Distribution</title><p>Mexico, Chiapas Province, Palenque Ruins; Honduras, Atlantida, 950 m elevation.</p></tp:treatment-sec><tp:treatment-sec sec-type="Ecology"><title>Ecology</title><p>Specimens hand collected five times at high elevations, further ecology not available.</p></tp:treatment-sec><tp:treatment-sec><!--Section generated to contain objects referenced in tp:taxon-treatment.--><fig-group id="F3914288" position="float" orientation="portrait"><caption><p><italic><tp:taxon-name><tp:taxon-name-part taxon-name-part-type="genus" reg="Telothyria">Telothyria</tp:taxon-name-part> <tp:taxon-name-part taxon-name-part-type="species" reg="auriolus">auriolus</tp:taxon-name-part></tp:taxon-name></italic> <bold>sp. n.</bold> habitus images <bold>a–c</bold>: male, holotype n. CNC618910</p></caption><fig id="F3914293" position="float" orientation="portrait"><object-id xmlns:xlink="http://www.w3.org/1999/xlink" content-type="arpha" xlink:type="simple">005F708B-F8F3-5611-BC79-D8A05479E47E</object-id><object-id xmlns:xlink="http://www.w3.org/1999/xlink" content-type="doi" xlink:type="simple">10.3897/BDJ.8.e47157.figure8a</object-id><label>Figure 8a.</label><caption><p>dorsal view.</p></caption><graphic xmlns:xlink="http://www.w3.org/1999/xlink" xlink:href="bdj-08-e47157-g008_a.jpg" xlink:type="simple" position="float" orientation="portrait" id="oo_168640.jpg"><uri content-type="original_file" xlink:type="simple">https://binary.pensoft.net/fig/168640</uri></graphic></fig><fig id="F3914294" position="float" orientation="portrait"><object-id xmlns:xlink="http://www.w3.org/1999/xlink" content-type="arpha" xlink:type="simple">6DDB9D84-24D7-5BD3-AF0C-E64F51F02783</object-id><object-id xmlns:xlink="http://www.w3.org/1999/xlink" content-type="doi" xlink:type="simple">10.3897/BDJ.8.e47157.figure8b</object-id><label>Figure 8b.</label><caption><p>frontal view.</p></caption><graphic xmlns:xlink="http://www.w3.org/1999/xlink" xlink:href="bdj-08-e47157-g008_b.jpg" xlink:type="simple" position="float" orientation="portrait" id="oo_168641.jpg"><uri content-type="original_file" xlink:type="simple">https://binary.pensoft.net/fig/168641</uri></graphic></fig><fig id="F3914295" position="float" orientation="portrait"><object-id xmlns:xlink="http://www.w3.org/1999/xlink" content-type="arpha" xlink:type="simple">117B04EA-E3A8-5240-A8C9-A521F95CD9DD</object-id><object-id xmlns:xlink="http://www.w3.org/1999/xlink" content-type="doi" xlink:type="simple">10.3897/BDJ.8.e47157.figure8c</object-id><label>Figure 8c.</label><caption><p>lateral view.</p></caption><graphic xmlns:xlink="http://www.w3.org/1999/xlink" xlink:href="bdj-08-e47157-g008_c.jpg" xlink:type="simple" position="float" orientation="portrait" id="oo_168642.jpg"><uri content-type="original_file" xlink:type="simple">https://binary.pensoft.net/fig/168642</uri></graphic></fig></fig-group><fig id="F3914294" position="float" orientation="portrait"><object-id xmlns:xlink="http://www.w3.org/1999/xlink" content-type="arpha" xlink:type="simple">6DDB9D84-24D7-5BD3-AF0C-E64F51F02783</object-id><object-id xmlns:xlink="http://www.w3.org/1999/xlink" content-type="doi" xlink:type="simple">10.3897/BDJ.8.e47157.figure8b</object-id><label>Figure 8b.</label><caption><p>frontal view.</p></caption><graphic xmlns:xlink="http://www.w3.org/1999/xlink" xlink:href="bdj-08-e47157-g008_b.jpg" xlink:type="simple" position="float" orientation="portrait" id="oo_168641.jpg"><uri content-type="original_file" xlink:type="simple">https://binary.pensoft.net/fig/168641</uri></graphic></fig><fig id="F3914293" position="float" orientation="portrait"><object-id xmlns:xlink="http://www.w3.org/1999/xlink" content-type="arpha" xlink:type="simple">005F708B-F8F3-5611-BC79-D8A05479E47E</object-id><object-id xmlns:xlink="http://www.w3.org/1999/xlink" content-type="doi" xlink:type="simple">10.3897/BDJ.8.e47157.figure8a</object-id><label>Figure 8a.</label><caption><p>dorsal view.</p></caption><graphic xmlns:xlink="http://www.w3.org/1999/xlink" xlink:href="bdj-08-e47157-g008_a.jpg" xlink:type="simple" position="float" orientation="portrait" id="oo_168640.jpg"><uri content-type="original_file" xlink:type="simple">https://binary.pensoft.net/fig/168640</uri></graphic></fig><fig id="F3914295" position="float" orientation="portrait"><object-id xmlns:xlink="http://www.w3.org/1999/xlink" content-type="arpha" xlink:type="simple">117B04EA-E3A8-5240-A8C9-A521F95CD9DD</object-id><object-id xmlns:xlink="http://www.w3.org/1999/xlink" content-type="doi" xlink:type="simple">10.3897/BDJ.8.e47157.figure8c</object-id><label>Figure 8c.</label><caption><p>lateral view.</p></caption><graphic xmlns:xlink="http://www.w3.org/1999/xlink" xlink:href="bdj-08-e47157-g008_c.jpg" xlink:type="simple" position="float" orientation="portrait" id="oo_168642.jpg"><uri content-type="original_file" xlink:type="simple">https://binary.pensoft.net/fig/168642</uri></graphic></fig></tp:treatment-sec></tp:taxon-treatment>
