# Supplementary material for: Revision of Telothyria van der Wulp (Diptera: Tachinidae) and twenty-five new species from Area de Conservación Guanacaste in northwestern Costa Rica with a key to Mesoamerican species
Source: Biodivers Data J. 2020 Apr 28;8:e47157. doi: 10.3897/BDJ.8.e47157 (PMC7200895; doi:10.3897/BDJ.8.e47157)
Supplement: XML Treatment for Telothyria cupreiventris [file BDJ.8.e47157-treatment10.xml]

<!DOCTYPE tp:taxon-treatment
  PUBLIC "-//TaxonX//DTD Taxonomic Treatment Publishing DTD v0 20100105//EN" "tax-treatment-NSO.dtd">
<tp:taxon-treatment xmlns:tp="http://www.plazi.org/taxpub"><tp:treatment-meta><mixed-citation publication-type="journal"><person-group><name><surname>Fleming</surname><given-names>AJ</given-names></name><name><surname>Wood</surname><given-names>D. Monty</given-names></name><name><surname>Smith</surname><given-names>M. Alex</given-names></name><name><surname>Dapkey</surname><given-names>Tanya</given-names></name><name><surname>Hallwachs</surname><given-names>Winnie</given-names></name><name><surname>Janzen</surname><given-names>Daniel</given-names></name></person-group><article-title>Revision of <italic><tp:taxon-name><tp:taxon-name-part taxon-name-part-type="genus" reg="Telothyria">Telothyria</tp:taxon-name-part></tp:taxon-name></italic> van der Wulp (<tp:taxon-name><tp:taxon-name-part taxon-name-part-type="order">Diptera</tp:taxon-name-part></tp:taxon-name>: <tp:taxon-name><tp:taxon-name-part taxon-name-part-type="family">Tachinidae</tp:taxon-name-part></tp:taxon-name>) and twenty-five new species from Area de Conservación Guanacaste in northwestern Costa Rica with a key to Mesoamerican species</article-title><source>Biodivers Data J</source><day>28</day><month>4</month><year>2020</year><volume>8</volume><pub-id pub-id-type="doi">10.3897/BDJ.8.e47157</pub-id></mixed-citation></tp:treatment-meta><tp:nomenclature><tp:taxon-name><object-id xmlns:xlink="http://www.w3.org/1999/xlink" content-type="arpha" xlink:type="simple">0A1DC1C2-115B-5B0C-B2A3-155C9BBF4D06</object-id><tp:taxon-name-part taxon-name-part-type="genus">Telothyria</tp:taxon-name-part> <tp:taxon-name-part taxon-name-part-type="species">cupreiventris</tp:taxon-name-part></tp:taxon-name><tp:taxon-authority>van der Wulp, 1890</tp:taxon-authority><tp:nomenclature-citation-list><tp:nomenclature-citation><tp:taxon-name><tp:taxon-name-part taxon-name-part-type="genus" reg="Telothyria">Telothyria</tp:taxon-name-part> <tp:taxon-name-part taxon-name-part-type="species" reg="cupreiventris">cupreiventris</tp:taxon-name-part></tp:taxon-name><comment> van der Wulp, 1890: 169 in key [also 1890: 182 in description]. Lectotype male [not female as published, Townsend 1931: 91] (BMNH), by fixation of Townsend (1931: 91). Type locality: Mexico, Tabasco, Teapa.</comment></tp:nomenclature-citation></tp:nomenclature-citation-list></tp:nomenclature><tp:treatment-sec sec-type="Description"><title>Description</title><p><bold>Male.</bold> Length: 7–9 mm (Fig. <xref ref-type="fig" rid="F3929311">14</xref>). <bold>Head</bold> (Fig. <xref ref-type="fig" rid="F3929311">14</xref><xref ref-type="fig" rid="F3929317">b</xref>): frons narrow, 1/5 of head width; gena 1/15 of head height; 3–4 reclinate orbital setae; anteriormost reclinate orbital almost subequal to uppermost frontal seta; ocellar setae absent; outer vertical seta absent; fronto-orbital plate brassy-gold throughout; fronto-orbital plate with short reddish hairs interspersed among frontal setae; parafacial pale brassy-gold; facial ridge bare; palpus short digitiform with slight upward turn apically, sparsely haired along outer margin; arista brown, smoothly tapered, microtrichia at most 3X as long as width of arista; postpedicel only 30% dark burnt-orange, directly adjacent to pedicel. <bold>Thorax</bold> (Fig. <xref ref-type="fig" rid="F3929311">14</xref><xref ref-type="fig" rid="F3929316">a</xref>, <xref ref-type="fig" rid="F3929318">c</xref>): gray tomentose, with two almost indistinct outer dorsal stripes, and inner stripes not evident, these truncated and only slightly evident; thorax laterally covered in dense plumose reddish-brown hairs; chaetotaxy: 4–5 postpronotal setae, basal setae arranged in a straight line; supra-alar setae 2:3; intra-alar setae 1:2; dorsocentral setae 3:3; acrostichal setae 3:3; katepisternum with 3–5 setae. Scutellum reddish-brown glabrous, lacking any obvious tomentum; two pairs of strong marginal setae (basal and subapical) and a small pair of crossed apical scutellar setae 1/5th as long as subapical scutellars; basal scutellar setae subequal in length to subapical setae; subapical setae straight. <bold>Legs</bold>: all legs dark brown ground color throughout. <bold>Wings</bold>: smoky brown infuscate; basicosta dark brown; all veins bare, with only 1–2 setulae at base of R<sub>4+5</sub>. <bold>Abdomen</bold> (Fig. <xref ref-type="fig" rid="F3929311">14</xref><xref ref-type="fig" rid="F3929316">a</xref>, <xref ref-type="fig" rid="F3929318">c</xref>): ground color dark maroon apparent when viewed dorsally; ST1+2–T5 maroon throughout, lacking any yellow or orange spots; T3–T5 with dense silver tomentum extending over entire tergite appearing to have a silver sheen when viewed with the naked eye; T5 maroon ground color with gold tomentum; median marginal setae present only on T4 and T5; median discal setae absent. <bold>Terminalia</bold>: not examined.</p><p><bold>Female.</bold> Length: 5–7 mm (Fig. <xref ref-type="fig" rid="F3929326">15</xref>). <bold>Head</bold> (Fig. <xref ref-type="fig" rid="F3929326">15</xref><xref ref-type="fig" rid="F3929332">b</xref>): as in male with the following exceptions: fronto-orbital plate gray; parafacial silvery–gray; frons 1/5 of head width; 2–4 inner reclinate orbital setae; two proclinate orbital setae; outer vertical seta present; palpus long and clubbed bare apically. <bold>Thorax</bold> (Fig. <xref ref-type="fig" rid="F3929326">15</xref><xref ref-type="fig" rid="F3929331">a</xref>, <xref ref-type="fig" rid="F3929333">c</xref>): katepisternum with three setae; meron with 9–12 typical meral setae. Legs: colored as in male. <bold>Abdomen</bold> (Fig. <xref ref-type="fig" rid="F3929326">15</xref><xref ref-type="fig" rid="F3929331">a</xref>, <xref ref-type="fig" rid="F3929333">c</xref>): ground color as in male; T3–T5 with silver tomentum along anterior edge of tergites; T5 as in male; marginal setae present on T4, T5 only.</p></tp:treatment-sec><tp:treatment-sec sec-type="Diagnosis"><title>Diagnosis</title><p><italic><tp:taxon-name><tp:taxon-name-part taxon-name-part-type="genus" reg="Telothyria">Telothyria</tp:taxon-name-part> <tp:taxon-name-part taxon-name-part-type="species" reg="cupreiventris">cupreiventris</tp:taxon-name-part></tp:taxon-name></italic> can be distinguished from all other <italic><tp:taxon-name><tp:taxon-name-part taxon-name-part-type="genus" reg="Telothyria">Telothyria</tp:taxon-name-part></tp:taxon-name></italic> by the following combination of traits: ocellar setae absent, parafacial entirely gold, silvery–gray in the female, postpedicel only 30% dark burnt-orange, directly adjacent to pedicel, thoracic stripes truncated and only slightly evident, plumose hairs on thorax absent from disc of scutum, lateral plumose hairs reddish-brown mixed with blonde, abdominal ground color dark maroon appearing blackish under certain angles of light, without any traces of orange lateroventrally, and T5 with silver tomentum. <italic><tp:taxon-name><tp:taxon-name-part taxon-name-part-type="genus" reg="Telothyria">Telothyria</tp:taxon-name-part> <tp:taxon-name-part taxon-name-part-type="species" reg="cupreiventris">cupreiventris</tp:taxon-name-part></tp:taxon-name></italic> differs from <italic><tp:taxon-name><tp:taxon-name-part taxon-name-part-type="genus" reg="Telothyria">T.</tp:taxon-name-part> <tp:taxon-name-part taxon-name-part-type="species" reg="cristata">cristata</tp:taxon-name-part></tp:taxon-name></italic> by the entirely maroon abdomen, and its reddish-brown plumose hairs present on lateral surfaces of thorax.</p></tp:treatment-sec><tp:treatment-sec sec-type="Distribution"><title>Distribution</title><p>Mexico, Tabasco and Veracruz.</p></tp:treatment-sec><tp:treatment-sec sec-type="Ecology"><title>Ecology</title><p>Ecology of <italic><tp:taxon-name><tp:taxon-name-part taxon-name-part-type="genus" reg="Telothyria">Telothyria</tp:taxon-name-part> <tp:taxon-name-part taxon-name-part-type="species" reg="cupreiventris">cupreiventris</tp:taxon-name-part></tp:taxon-name></italic> van der Wulp unknown.</p></tp:treatment-sec><tp:treatment-sec><!--Section generated to contain objects referenced in tp:taxon-treatment.--><fig-group id="F3929311" position="float" orientation="portrait"><caption><p><italic><tp:taxon-name><tp:taxon-name-part taxon-name-part-type="genus" reg="Telothyria">Telothyria</tp:taxon-name-part> <tp:taxon-name-part taxon-name-part-type="species" reg="cupreiventris">cupreiventris</tp:taxon-name-part></tp:taxon-name></italic> van der Wulp, 1890 habitus images <bold>a–c</bold>: male, CNC voucher specimen, label data: "Mexico Chis 6km/s.w. Ocosingo/20.IX.91 1400m/D.M. Wood"</p></caption><fig id="F3929316" position="float" orientation="portrait"><object-id xmlns:xlink="http://www.w3.org/1999/xlink" content-type="arpha" xlink:type="simple">C2770B84-5710-5221-96E2-BC8EDFF16270</object-id><object-id xmlns:xlink="http://www.w3.org/1999/xlink" content-type="doi" xlink:type="simple">10.3897/BDJ.8.e47157.figure14a</object-id><label>Figure 14a.</label><caption><p>dorsal view.</p></caption><graphic xmlns:xlink="http://www.w3.org/1999/xlink" xlink:href="bdj-08-e47157-g014_a.jpg" xlink:type="simple" position="float" orientation="portrait" id="oo_173133.jpg"><uri content-type="original_file" xlink:type="simple">https://binary.pensoft.net/fig/173133</uri></graphic></fig><fig id="F3929317" position="float" orientation="portrait"><object-id xmlns:xlink="http://www.w3.org/1999/xlink" content-type="arpha" xlink:type="simple">B57B6A47-6F56-5A64-AD87-57DAC34B94F7</object-id><object-id xmlns:xlink="http://www.w3.org/1999/xlink" content-type="doi" xlink:type="simple">10.3897/BDJ.8.e47157.figure14b</object-id><label>Figure 14b.</label><caption><p>frontal view.</p></caption><graphic xmlns:xlink="http://www.w3.org/1999/xlink" xlink:href="bdj-08-e47157-g014_b.jpg" xlink:type="simple" position="float" orientation="portrait" id="oo_173134.jpg"><uri content-type="original_file" xlink:type="simple">https://binary.pensoft.net/fig/173134</uri></graphic></fig><fig id="F3929318" position="float" orientation="portrait"><object-id xmlns:xlink="http://www.w3.org/1999/xlink" content-type="arpha" xlink:type="simple">48853B95-50BC-5E28-96A4-2A409C6BF588</object-id><object-id xmlns:xlink="http://www.w3.org/1999/xlink" content-type="doi" xlink:type="simple">10.3897/BDJ.8.e47157.figure14c</object-id><label>Figure 14c.</label><caption><p>lateral view.</p></caption><graphic xmlns:xlink="http://www.w3.org/1999/xlink" xlink:href="bdj-08-e47157-g014_c.jpg" xlink:type="simple" position="float" orientation="portrait" id="oo_173135.jpg"><uri content-type="original_file" xlink:type="simple">https://binary.pensoft.net/fig/173135</uri></graphic></fig></fig-group><fig id="F3929317" position="float" orientation="portrait"><object-id xmlns:xlink="http://www.w3.org/1999/xlink" content-type="arpha" xlink:type="simple">B57B6A47-6F56-5A64-AD87-57DAC34B94F7</object-id><object-id xmlns:xlink="http://www.w3.org/1999/xlink" content-type="doi" xlink:type="simple">10.3897/BDJ.8.e47157.figure14b</object-id><label>Figure 14b.</label><caption><p>frontal view.</p></caption><graphic xmlns:xlink="http://www.w3.org/1999/xlink" xlink:href="bdj-08-e47157-g014_b.jpg" xlink:type="simple" position="float" orientation="portrait" id="oo_173134.jpg"><uri content-type="original_file" xlink:type="simple">https://binary.pensoft.net/fig/173134</uri></graphic></fig><fig id="F3929316" position="float" orientation="portrait"><object-id xmlns:xlink="http://www.w3.org/1999/xlink" content-type="arpha" xlink:type="simple">C2770B84-5710-5221-96E2-BC8EDFF16270</object-id><object-id xmlns:xlink="http://www.w3.org/1999/xlink" content-type="doi" xlink:type="simple">10.3897/BDJ.8.e47157.figure14a</object-id><label>Figure 14a.</label><caption><p>dorsal view.</p></caption><graphic xmlns:xlink="http://www.w3.org/1999/xlink" xlink:href="bdj-08-e47157-g014_a.jpg" xlink:type="simple" position="float" orientation="portrait" id="oo_173133.jpg"><uri content-type="original_file" xlink:type="simple">https://binary.pensoft.net/fig/173133</uri></graphic></fig><fig id="F3929318" position="float" orientation="portrait"><object-id xmlns:xlink="http://www.w3.org/1999/xlink" content-type="arpha" xlink:type="simple">48853B95-50BC-5E28-96A4-2A409C6BF588</object-id><object-id xmlns:xlink="http://www.w3.org/1999/xlink" content-type="doi" xlink:type="simple">10.3897/BDJ.8.e47157.figure14c</object-id><label>Figure 14c.</label><caption><p>lateral view.</p></caption><graphic xmlns:xlink="http://www.w3.org/1999/xlink" xlink:href="bdj-08-e47157-g014_c.jpg" xlink:type="simple" position="float" orientation="portrait" id="oo_173135.jpg"><uri content-type="original_file" xlink:type="simple">https://binary.pensoft.net/fig/173135</uri></graphic></fig><fig-group id="F3929326" position="float" orientation="portrait"><caption><p><italic><tp:taxon-name><tp:taxon-name-part taxon-name-part-type="genus" reg="Telothyria">Telothyria</tp:taxon-name-part> <tp:taxon-name-part taxon-name-part-type="species" reg="cupreiventris">cupreiventris</tp:taxon-name-part></tp:taxon-name></italic> van der Wulp, 1890 habitus images <bold>a–c</bold>: female, CNC voucher specimen, label data: "COSTA RICA Pnts/Monteverde 1600m/18–24.VIII.1987/G. &amp; M. Wood"</p></caption><fig id="F3929331" position="float" orientation="portrait"><object-id xmlns:xlink="http://www.w3.org/1999/xlink" content-type="arpha" xlink:type="simple">586A89CE-5A6D-519E-A039-F27F86942D7D</object-id><object-id xmlns:xlink="http://www.w3.org/1999/xlink" content-type="doi" xlink:type="simple">10.3897/BDJ.8.e47157.figure15a</object-id><label>Figure 15a.</label><caption><p>dorsal view.</p></caption><graphic xmlns:xlink="http://www.w3.org/1999/xlink" xlink:href="bdj-08-e47157-g015_a.jpg" xlink:type="simple" position="float" orientation="portrait" id="oo_173136.jpg"><uri content-type="original_file" xlink:type="simple">https://binary.pensoft.net/fig/173136</uri></graphic></fig><fig id="F3929332" position="float" orientation="portrait"><object-id xmlns:xlink="http://www.w3.org/1999/xlink" content-type="arpha" xlink:type="simple">5E897125-0122-5668-8E56-5D1308276B6B</object-id><object-id xmlns:xlink="http://www.w3.org/1999/xlink" content-type="doi" xlink:type="simple">10.3897/BDJ.8.e47157.figure15b</object-id><label>Figure 15b.</label><caption><p>frontal view.</p></caption><graphic xmlns:xlink="http://www.w3.org/1999/xlink" xlink:href="bdj-08-e47157-g015_b.jpg" xlink:type="simple" position="float" orientation="portrait" id="oo_173137.jpg"><uri content-type="original_file" xlink:type="simple">https://binary.pensoft.net/fig/173137</uri></graphic></fig><fig id="F3929333" position="float" orientation="portrait"><object-id xmlns:xlink="http://www.w3.org/1999/xlink" content-type="arpha" xlink:type="simple">60C4077C-1BDD-5882-9D9E-0689223FD55B</object-id><object-id xmlns:xlink="http://www.w3.org/1999/xlink" content-type="doi" xlink:type="simple">10.3897/BDJ.8.e47157.figure15c</object-id><label>Figure 15c.</label><caption><p>lateral view.</p></caption><graphic xmlns:xlink="http://www.w3.org/1999/xlink" xlink:href="bdj-08-e47157-g015_c.jpg" xlink:type="simple" position="float" orientation="portrait" id="oo_173138.jpg"><uri content-type="original_file" xlink:type="simple">https://binary.pensoft.net/fig/173138</uri></graphic></fig></fig-group><fig id="F3929332" position="float" orientation="portrait"><object-id xmlns:xlink="http://www.w3.org/1999/xlink" content-type="arpha" xlink:type="simple">5E897125-0122-5668-8E56-5D1308276B6B</object-id><object-id xmlns:xlink="http://www.w3.org/1999/xlink" content-type="doi" xlink:type="simple">10.3897/BDJ.8.e47157.figure15b</object-id><label>Figure 15b.</label><caption><p>frontal view.</p></caption><graphic xmlns:xlink="http://www.w3.org/1999/xlink" xlink:href="bdj-08-e47157-g015_b.jpg" xlink:type="simple" position="float" orientation="portrait" id="oo_173137.jpg"><uri content-type="original_file" xlink:type="simple">https://binary.pensoft.net/fig/173137</uri></graphic></fig><fig id="F3929331" position="float" orientation="portrait"><object-id xmlns:xlink="http://www.w3.org/1999/xlink" content-type="arpha" xlink:type="simple">586A89CE-5A6D-519E-A039-F27F86942D7D</object-id><object-id xmlns:xlink="http://www.w3.org/1999/xlink" content-type="doi" xlink:type="simple">10.3897/BDJ.8.e47157.figure15a</object-id><label>Figure 15a.</label><caption><p>dorsal view.</p></caption><graphic xmlns:xlink="http://www.w3.org/1999/xlink" xlink:href="bdj-08-e47157-g015_a.jpg" xlink:type="simple" position="float" orientation="portrait" id="oo_173136.jpg"><uri content-type="original_file" xlink:type="simple">https://binary.pensoft.net/fig/173136</uri></graphic></fig><fig id="F3929333" position="float" orientation="portrait"><object-id xmlns:xlink="http://www.w3.org/1999/xlink" content-type="arpha" xlink:type="simple">60C4077C-1BDD-5882-9D9E-0689223FD55B</object-id><object-id xmlns:xlink="http://www.w3.org/1999/xlink" content-type="doi" xlink:type="simple">10.3897/BDJ.8.e47157.figure15c</object-id><label>Figure 15c.</label><caption><p>lateral view.</p></caption><graphic xmlns:xlink="http://www.w3.org/1999/xlink" xlink:href="bdj-08-e47157-g015_c.jpg" xlink:type="simple" position="float" orientation="portrait" id="oo_173138.jpg"><uri content-type="original_file" xlink:type="simple">https://binary.pensoft.net/fig/173138</uri></graphic></fig></tp:treatment-sec></tp:taxon-treatment>
