# Supplementary material for: Revision of Telothyria van der Wulp (Diptera: Tachinidae) and twenty-five new species from Area de Conservación Guanacaste in northwestern Costa Rica with a key to Mesoamerican species
Source: Biodivers Data J. 2020 Apr 28;8:e47157. doi: 10.3897/BDJ.8.e47157 (PMC7200895; doi:10.3897/BDJ.8.e47157)
Supplement: XML Treatment for Telothyria incisa [file BDJ.8.e47157-treatment21.xml]

<!DOCTYPE tp:taxon-treatment
  PUBLIC "-//TaxonX//DTD Taxonomic Treatment Publishing DTD v0 20100105//EN" "tax-treatment-NSO.dtd">
<tp:taxon-treatment xmlns:tp="http://www.plazi.org/taxpub"><tp:treatment-meta><mixed-citation publication-type="journal"><person-group><name><surname>Fleming</surname><given-names>AJ</given-names></name><name><surname>Wood</surname><given-names>D. Monty</given-names></name><name><surname>Smith</surname><given-names>M. Alex</given-names></name><name><surname>Dapkey</surname><given-names>Tanya</given-names></name><name><surname>Hallwachs</surname><given-names>Winnie</given-names></name><name><surname>Janzen</surname><given-names>Daniel</given-names></name></person-group><article-title>Revision of <italic><tp:taxon-name><tp:taxon-name-part taxon-name-part-type="genus" reg="Telothyria">Telothyria</tp:taxon-name-part></tp:taxon-name></italic> van der Wulp (<tp:taxon-name><tp:taxon-name-part taxon-name-part-type="order">Diptera</tp:taxon-name-part></tp:taxon-name>: <tp:taxon-name><tp:taxon-name-part taxon-name-part-type="family">Tachinidae</tp:taxon-name-part></tp:taxon-name>) and twenty-five new species from Area de Conservación Guanacaste in northwestern Costa Rica with a key to Mesoamerican species</article-title><source>Biodivers Data J</source><day>28</day><month>4</month><year>2020</year><volume>8</volume><pub-id pub-id-type="doi">10.3897/BDJ.8.e47157</pub-id></mixed-citation></tp:treatment-meta><tp:nomenclature><tp:taxon-name><object-id xmlns:xlink="http://www.w3.org/1999/xlink" content-type="arpha" xlink:type="simple">51372465-79FF-5ACF-ADFB-23671314A2BA</object-id><tp:taxon-name-part taxon-name-part-type="genus">Telothyria</tp:taxon-name-part> <tp:taxon-name-part taxon-name-part-type="species">incisa</tp:taxon-name-part><object-id xmlns:xlink="http://www.w3.org/1999/xlink" content-type="zoobank" xlink:type="simple" object-id-type="ZooBank">urn:lsid:zoobank.org:act:C73C9B30-EA2E-4ABE-9F88-84A6105535AB</object-id></tp:taxon-name><tp:taxon-authority>Fleming &amp; Wood</tp:taxon-authority><tp:taxon-status xmlns:xlink="http://www.w3.org/1999/xlink" xlink:type="simple">sp. n.</tp:taxon-status></tp:nomenclature><tp:treatment-sec sec-type="materials"><title>Materials</title><list list-type="alpha-lower" list-content="occurrences"><list-item><p><bold>Type status:</bold> <named-content xmlns:xlink="http://www.w3.org/1999/xlink" content-type="dwc:typeStatus" xlink:type="simple">Holotype</named-content>. <bold>Occurrence:</bold> occurrenceDetails: <named-content xmlns:xlink="http://www.w3.org/1999/xlink" content-type="dwc:occurrenceDetails" xlink:type="simple"><ext-link ext-link-type="uri" xlink:href="http://janzen.sas.upenn.edu" xlink:type="simple">http://janzen.sas.upenn.edu</ext-link></named-content>; catalogNumber: <named-content xmlns:xlink="http://www.w3.org/1999/xlink" content-type="dwc:catalogNumber" xlink:type="simple">DHJPAR0037586</named-content>; recordedBy: <named-content xmlns:xlink="http://www.w3.org/1999/xlink" content-type="dwc:recordedBy" xlink:type="simple">D.H. Janzen, W. Hallwachs &amp; Gloria Sihezar</named-content>; individualID: <named-content xmlns:xlink="http://www.w3.org/1999/xlink" content-type="dwc:individualID" xlink:type="simple">DHJPAR0037586</named-content>; individualCount: <named-content xmlns:xlink="http://www.w3.org/1999/xlink" content-type="dwc:individualCount" xlink:type="simple">1</named-content>; sex: <named-content xmlns:xlink="http://www.w3.org/1999/xlink" content-type="dwc:sex" xlink:type="simple">M</named-content>; lifeStage: <named-content xmlns:xlink="http://www.w3.org/1999/xlink" content-type="dwc:lifeStage" xlink:type="simple">adult</named-content>; preparations: <named-content xmlns:xlink="http://www.w3.org/1999/xlink" content-type="dwc:preparations" xlink:type="simple">pinned</named-content>; otherCatalogNumbers: <named-content xmlns:xlink="http://www.w3.org/1999/xlink" content-type="dwc:otherCatalogNumbers" xlink:type="simple">ASHYC4331-10, 09-SRNP-6845, <ext-link ext-link-type="uri" xlink:href="http://www.boldsystems.org/index.php/Public_BarcodeCluster?clusteruri=BOLD:AAF0519" xlink:type="simple">BOLD:AAF0519</ext-link></named-content>; <bold>Taxon:</bold> scientificName: <named-content xmlns:xlink="http://www.w3.org/1999/xlink" content-type="dwc:scientificName" xlink:type="simple"><tp:taxon-name><tp:taxon-name-part taxon-name-part-type="genus" reg="Telothyria">Telothyria</tp:taxon-name-part> <tp:taxon-name-part taxon-name-part-type="species" reg="incisa">incisa</tp:taxon-name-part></tp:taxon-name></named-content>; phylum: <named-content xmlns:xlink="http://www.w3.org/1999/xlink" content-type="dwc:phylum" xlink:type="simple"><tp:taxon-name><tp:taxon-name-part taxon-name-part-type="phylum">Arthropoda</tp:taxon-name-part></tp:taxon-name></named-content>; class: <named-content xmlns:xlink="http://www.w3.org/1999/xlink" content-type="dwc:class" xlink:type="simple"><tp:taxon-name><tp:taxon-name-part taxon-name-part-type="class">Insecta</tp:taxon-name-part></tp:taxon-name></named-content>; order: <named-content xmlns:xlink="http://www.w3.org/1999/xlink" content-type="dwc:order" xlink:type="simple"><tp:taxon-name><tp:taxon-name-part taxon-name-part-type="order">Diptera</tp:taxon-name-part></tp:taxon-name></named-content>; family: <named-content xmlns:xlink="http://www.w3.org/1999/xlink" content-type="dwc:family" xlink:type="simple"><tp:taxon-name><tp:taxon-name-part taxon-name-part-type="family">Tachinidae</tp:taxon-name-part></tp:taxon-name></named-content>; genus: <named-content xmlns:xlink="http://www.w3.org/1999/xlink" content-type="dwc:genus" xlink:type="simple"><tp:taxon-name><tp:taxon-name-part taxon-name-part-type="genus">Telothyria</tp:taxon-name-part></tp:taxon-name></named-content>; specificEpithet: <named-content xmlns:xlink="http://www.w3.org/1999/xlink" content-type="dwc:specificEpithet" xlink:type="simple"><tp:taxon-name><tp:taxon-name-part taxon-name-part-type="genus" reg="Telothyria"/><tp:taxon-name-part taxon-name-part-type="species" reg="incisa">incisa</tp:taxon-name-part></tp:taxon-name></named-content>; scientificNameAuthorship: <named-content xmlns:xlink="http://www.w3.org/1999/xlink" content-type="dwc:scientificNameAuthorship" xlink:type="simple">Fleming &amp; Wood, 2018</named-content>; <bold>Location:</bold> continent: <named-content xmlns:xlink="http://www.w3.org/1999/xlink" content-type="dwc:continent" xlink:type="simple">Central America</named-content>; country: <named-content xmlns:xlink="http://www.w3.org/1999/xlink" content-type="dwc:country" xlink:type="simple">Costa Rica</named-content>; countryCode: <named-content xmlns:xlink="http://www.w3.org/1999/xlink" content-type="dwc:countryCode" xlink:type="simple">CR</named-content>; stateProvince: <named-content xmlns:xlink="http://www.w3.org/1999/xlink" content-type="dwc:stateProvince" xlink:type="simple">Alajuela</named-content>; county: <named-content xmlns:xlink="http://www.w3.org/1999/xlink" content-type="dwc:county" xlink:type="simple">Sector San Cristobal</named-content>; locality: <named-content xmlns:xlink="http://www.w3.org/1999/xlink" content-type="dwc:locality" xlink:type="simple">Area de Conservacion Guanacaste</named-content>; verbatimLocality: <named-content xmlns:xlink="http://www.w3.org/1999/xlink" content-type="dwc:verbatimLocality" xlink:type="simple">Puente Palma</named-content>; verbatimElevation: <named-content xmlns:xlink="http://www.w3.org/1999/xlink" content-type="dwc:verbatimElevation" xlink:type="simple">460</named-content>; verbatimLatitude: <named-content xmlns:xlink="http://www.w3.org/1999/xlink" content-type="dwc:verbatimLatitude" xlink:type="simple">10.9163</named-content>; verbatimLongitude: <named-content xmlns:xlink="http://www.w3.org/1999/xlink" content-type="dwc:verbatimLongitude" xlink:type="simple">-85.3787</named-content>; verbatimCoordinateSystem: <named-content xmlns:xlink="http://www.w3.org/1999/xlink" content-type="dwc:verbatimCoordinateSystem" xlink:type="simple">Decimal</named-content>; decimalLatitude: <named-content xmlns:xlink="http://www.w3.org/1999/xlink" content-type="dwc:decimalLatitude" xlink:type="simple">10.9163</named-content>; decimalLongitude: <named-content xmlns:xlink="http://www.w3.org/1999/xlink" content-type="dwc:decimalLongitude" xlink:type="simple">-85.3787</named-content>; <bold>Identification:</bold> identifiedBy: <named-content xmlns:xlink="http://www.w3.org/1999/xlink" content-type="dwc:identifiedBy" xlink:type="simple">AJ Fleming</named-content>; dateIdentified: <named-content xmlns:xlink="http://www.w3.org/1999/xlink" content-type="dwc:dateIdentified" xlink:type="simple">2018</named-content>; <bold>Event:</bold> samplingProtocol: <named-content xmlns:xlink="http://www.w3.org/1999/xlink" content-type="dwc:samplingProtocol" xlink:type="simple">Reared from the larva of the <tp:taxon-name><tp:taxon-name-part taxon-name-part-type="family">Crambidae</tp:taxon-name-part></tp:taxon-name>, <tp:taxon-name><tp:taxon-name-part taxon-name-part-type="genus" reg="Herpetogramma">Herpetogramma</tp:taxon-name-part></tp:taxon-name> Janzen07</named-content>; verbatimEventDate: <named-content xmlns:xlink="http://www.w3.org/1999/xlink" content-type="dwc:verbatimEventDate" xlink:type="simple">19-Jan-2010</named-content>; <bold>Record Level:</bold> language: <named-content xmlns:xlink="http://www.w3.org/1999/xlink" content-type="dwc:language" xlink:type="simple">en</named-content>; institutionCode: <named-content xmlns:xlink="http://www.w3.org/1999/xlink" content-type="dwc:institutionCode" xlink:type="simple">CNC</named-content>; collectionCode: <named-content xmlns:xlink="http://www.w3.org/1999/xlink" content-type="dwc:collectionCode" xlink:type="simple">Insects</named-content>; basisOfRecord: <named-content xmlns:xlink="http://www.w3.org/1999/xlink" content-type="dwc:basisOfRecord" xlink:type="simple">Pinned Specimen</named-content></p></list-item><list-item><p><bold>Type status:</bold> <named-content xmlns:xlink="http://www.w3.org/1999/xlink" content-type="dwc:typeStatus" xlink:type="simple">Paratype</named-content>. <bold>Occurrence:</bold> occurrenceDetails: <named-content xmlns:xlink="http://www.w3.org/1999/xlink" content-type="dwc:occurrenceDetails" xlink:type="simple"><ext-link ext-link-type="uri" xlink:href="http://janzen.sas.upenn.edu" xlink:type="simple">http://janzen.sas.upenn.edu</ext-link></named-content>; catalogNumber: <named-content xmlns:xlink="http://www.w3.org/1999/xlink" content-type="dwc:catalogNumber" xlink:type="simple">DHJPAR0037581</named-content>; recordedBy: <named-content xmlns:xlink="http://www.w3.org/1999/xlink" content-type="dwc:recordedBy" xlink:type="simple">D.H. Janzen, W. Hallwachs &amp; Gloria Sihezar</named-content>; individualID: <named-content xmlns:xlink="http://www.w3.org/1999/xlink" content-type="dwc:individualID" xlink:type="simple">DHJPAR0037581</named-content>; individualCount: <named-content xmlns:xlink="http://www.w3.org/1999/xlink" content-type="dwc:individualCount" xlink:type="simple">1</named-content>; sex: <named-content xmlns:xlink="http://www.w3.org/1999/xlink" content-type="dwc:sex" xlink:type="simple">M</named-content>; lifeStage: <named-content xmlns:xlink="http://www.w3.org/1999/xlink" content-type="dwc:lifeStage" xlink:type="simple">adult</named-content>; preparations: <named-content xmlns:xlink="http://www.w3.org/1999/xlink" content-type="dwc:preparations" xlink:type="simple">pinned</named-content>; otherCatalogNumbers: <named-content xmlns:xlink="http://www.w3.org/1999/xlink" content-type="dwc:otherCatalogNumbers" xlink:type="simple">ASHYC4326-10, 09-SRNP-6833, <ext-link ext-link-type="uri" xlink:href="http://www.boldsystems.org/index.php/Public_BarcodeCluster?clusteruri=BOLD:AAF0519" xlink:type="simple">BOLD:AAF0519</ext-link></named-content>; <bold>Taxon:</bold> scientificName: <named-content xmlns:xlink="http://www.w3.org/1999/xlink" content-type="dwc:scientificName" xlink:type="simple"><tp:taxon-name><tp:taxon-name-part taxon-name-part-type="genus" reg="Telothyria">Telothyria</tp:taxon-name-part> <tp:taxon-name-part taxon-name-part-type="species" reg="incisa">incisa</tp:taxon-name-part></tp:taxon-name></named-content>; phylum: <named-content xmlns:xlink="http://www.w3.org/1999/xlink" content-type="dwc:phylum" xlink:type="simple"><tp:taxon-name><tp:taxon-name-part taxon-name-part-type="phylum">Arthropoda</tp:taxon-name-part></tp:taxon-name></named-content>; class: <named-content xmlns:xlink="http://www.w3.org/1999/xlink" content-type="dwc:class" xlink:type="simple"><tp:taxon-name><tp:taxon-name-part taxon-name-part-type="class">Insecta</tp:taxon-name-part></tp:taxon-name></named-content>; order: <named-content xmlns:xlink="http://www.w3.org/1999/xlink" content-type="dwc:order" xlink:type="simple"><tp:taxon-name><tp:taxon-name-part taxon-name-part-type="order">Diptera</tp:taxon-name-part></tp:taxon-name></named-content>; family: <named-content xmlns:xlink="http://www.w3.org/1999/xlink" content-type="dwc:family" xlink:type="simple"><tp:taxon-name><tp:taxon-name-part taxon-name-part-type="family">Tachinidae</tp:taxon-name-part></tp:taxon-name></named-content>; genus: <named-content xmlns:xlink="http://www.w3.org/1999/xlink" content-type="dwc:genus" xlink:type="simple"><tp:taxon-name><tp:taxon-name-part taxon-name-part-type="genus">Telothyria</tp:taxon-name-part></tp:taxon-name></named-content>; specificEpithet: <named-content xmlns:xlink="http://www.w3.org/1999/xlink" content-type="dwc:specificEpithet" xlink:type="simple"><tp:taxon-name><tp:taxon-name-part taxon-name-part-type="genus" reg="Telothyria"/><tp:taxon-name-part taxon-name-part-type="species" reg="incisa">incisa</tp:taxon-name-part></tp:taxon-name></named-content>; scientificNameAuthorship: <named-content xmlns:xlink="http://www.w3.org/1999/xlink" content-type="dwc:scientificNameAuthorship" xlink:type="simple">Fleming &amp; Wood, 2018</named-content>; <bold>Location:</bold> continent: <named-content xmlns:xlink="http://www.w3.org/1999/xlink" content-type="dwc:continent" xlink:type="simple">Central America</named-content>; country: <named-content xmlns:xlink="http://www.w3.org/1999/xlink" content-type="dwc:country" xlink:type="simple">Costa Rica</named-content>; countryCode: <named-content xmlns:xlink="http://www.w3.org/1999/xlink" content-type="dwc:countryCode" xlink:type="simple">CR</named-content>; stateProvince: <named-content xmlns:xlink="http://www.w3.org/1999/xlink" content-type="dwc:stateProvince" xlink:type="simple">Alajuela</named-content>; county: <named-content xmlns:xlink="http://www.w3.org/1999/xlink" content-type="dwc:county" xlink:type="simple">Sector San Cristobal</named-content>; locality: <named-content xmlns:xlink="http://www.w3.org/1999/xlink" content-type="dwc:locality" xlink:type="simple">Area de Conservacion Guanacaste</named-content>; verbatimLocality: <named-content xmlns:xlink="http://www.w3.org/1999/xlink" content-type="dwc:verbatimLocality" xlink:type="simple">Puente Palma</named-content>; verbatimElevation: <named-content xmlns:xlink="http://www.w3.org/1999/xlink" content-type="dwc:verbatimElevation" xlink:type="simple">460</named-content>; verbatimLatitude: <named-content xmlns:xlink="http://www.w3.org/1999/xlink" content-type="dwc:verbatimLatitude" xlink:type="simple">10.9163</named-content>; verbatimLongitude: <named-content xmlns:xlink="http://www.w3.org/1999/xlink" content-type="dwc:verbatimLongitude" xlink:type="simple">-85.3787</named-content>; verbatimCoordinateSystem: <named-content xmlns:xlink="http://www.w3.org/1999/xlink" content-type="dwc:verbatimCoordinateSystem" xlink:type="simple">Decimal</named-content>; decimalLatitude: <named-content xmlns:xlink="http://www.w3.org/1999/xlink" content-type="dwc:decimalLatitude" xlink:type="simple">10.9163</named-content>; decimalLongitude: <named-content xmlns:xlink="http://www.w3.org/1999/xlink" content-type="dwc:decimalLongitude" xlink:type="simple">-85.3787</named-content>; <bold>Identification:</bold> identifiedBy: <named-content xmlns:xlink="http://www.w3.org/1999/xlink" content-type="dwc:identifiedBy" xlink:type="simple">AJ Fleming</named-content>; dateIdentified: <named-content xmlns:xlink="http://www.w3.org/1999/xlink" content-type="dwc:dateIdentified" xlink:type="simple">2018</named-content>; <bold>Event:</bold> samplingProtocol: <named-content xmlns:xlink="http://www.w3.org/1999/xlink" content-type="dwc:samplingProtocol" xlink:type="simple">Reared from the larva of the <tp:taxon-name><tp:taxon-name-part taxon-name-part-type="family">Crambidae</tp:taxon-name-part></tp:taxon-name>, <tp:taxon-name><tp:taxon-name-part taxon-name-part-type="genus" reg="Herpetogramma">Herpetogramma</tp:taxon-name-part></tp:taxon-name> Janzen07</named-content>; verbatimEventDate: <named-content xmlns:xlink="http://www.w3.org/1999/xlink" content-type="dwc:verbatimEventDate" xlink:type="simple">23-Jan-2010</named-content>; <bold>Record Level:</bold> language: <named-content xmlns:xlink="http://www.w3.org/1999/xlink" content-type="dwc:language" xlink:type="simple">en</named-content>; institutionCode: <named-content xmlns:xlink="http://www.w3.org/1999/xlink" content-type="dwc:institutionCode" xlink:type="simple">CNC</named-content>; collectionCode: <named-content xmlns:xlink="http://www.w3.org/1999/xlink" content-type="dwc:collectionCode" xlink:type="simple">Insects</named-content>; basisOfRecord: <named-content xmlns:xlink="http://www.w3.org/1999/xlink" content-type="dwc:basisOfRecord" xlink:type="simple">Pinned Specimen</named-content></p></list-item><list-item><p><bold>Type status:</bold> <named-content xmlns:xlink="http://www.w3.org/1999/xlink" content-type="dwc:typeStatus" xlink:type="simple">Paratype</named-content>. <bold>Occurrence:</bold> occurrenceDetails: <named-content xmlns:xlink="http://www.w3.org/1999/xlink" content-type="dwc:occurrenceDetails" xlink:type="simple"><ext-link ext-link-type="uri" xlink:href="http://janzen.sas.upenn.edu" xlink:type="simple">http://janzen.sas.upenn.edu</ext-link></named-content>; catalogNumber: <named-content xmlns:xlink="http://www.w3.org/1999/xlink" content-type="dwc:catalogNumber" xlink:type="simple">DHJPAR0042684</named-content>; recordedBy: <named-content xmlns:xlink="http://www.w3.org/1999/xlink" content-type="dwc:recordedBy" xlink:type="simple">D.H. Janzen, W. Hallwachs &amp; Gloria Sihezar</named-content>; individualID: <named-content xmlns:xlink="http://www.w3.org/1999/xlink" content-type="dwc:individualID" xlink:type="simple">DHJPAR0042684</named-content>; individualCount: <named-content xmlns:xlink="http://www.w3.org/1999/xlink" content-type="dwc:individualCount" xlink:type="simple">1</named-content>; sex: <named-content xmlns:xlink="http://www.w3.org/1999/xlink" content-type="dwc:sex" xlink:type="simple">M</named-content>; lifeStage: <named-content xmlns:xlink="http://www.w3.org/1999/xlink" content-type="dwc:lifeStage" xlink:type="simple">adult</named-content>; preparations: <named-content xmlns:xlink="http://www.w3.org/1999/xlink" content-type="dwc:preparations" xlink:type="simple">pinned</named-content>; otherCatalogNumbers: <named-content xmlns:xlink="http://www.w3.org/1999/xlink" content-type="dwc:otherCatalogNumbers" xlink:type="simple">ASHYH442-11, 10-SRNP-7152, <ext-link ext-link-type="uri" xlink:href="http://www.boldsystems.org/index.php/Public_BarcodeCluster?clusteruri=BOLD:AAF0519" xlink:type="simple">BOLD:AAF0519</ext-link></named-content>; <bold>Taxon:</bold> scientificName: <named-content xmlns:xlink="http://www.w3.org/1999/xlink" content-type="dwc:scientificName" xlink:type="simple"><tp:taxon-name><tp:taxon-name-part taxon-name-part-type="genus" reg="Telothyria">Telothyria</tp:taxon-name-part> <tp:taxon-name-part taxon-name-part-type="species" reg="incisa">incisa</tp:taxon-name-part></tp:taxon-name></named-content>; phylum: <named-content xmlns:xlink="http://www.w3.org/1999/xlink" content-type="dwc:phylum" xlink:type="simple"><tp:taxon-name><tp:taxon-name-part taxon-name-part-type="phylum">Arthropoda</tp:taxon-name-part></tp:taxon-name></named-content>; class: <named-content xmlns:xlink="http://www.w3.org/1999/xlink" content-type="dwc:class" xlink:type="simple"><tp:taxon-name><tp:taxon-name-part taxon-name-part-type="class">Insecta</tp:taxon-name-part></tp:taxon-name></named-content>; order: <named-content xmlns:xlink="http://www.w3.org/1999/xlink" content-type="dwc:order" xlink:type="simple"><tp:taxon-name><tp:taxon-name-part taxon-name-part-type="order">Diptera</tp:taxon-name-part></tp:taxon-name></named-content>; family: <named-content xmlns:xlink="http://www.w3.org/1999/xlink" content-type="dwc:family" xlink:type="simple"><tp:taxon-name><tp:taxon-name-part taxon-name-part-type="family">Tachinidae</tp:taxon-name-part></tp:taxon-name></named-content>; genus: <named-content xmlns:xlink="http://www.w3.org/1999/xlink" content-type="dwc:genus" xlink:type="simple"><tp:taxon-name><tp:taxon-name-part taxon-name-part-type="genus">Telothyria</tp:taxon-name-part></tp:taxon-name></named-content>; specificEpithet: <named-content xmlns:xlink="http://www.w3.org/1999/xlink" content-type="dwc:specificEpithet" xlink:type="simple"><tp:taxon-name><tp:taxon-name-part taxon-name-part-type="genus" reg="Telothyria"/><tp:taxon-name-part taxon-name-part-type="species" reg="incisa">incisa</tp:taxon-name-part></tp:taxon-name></named-content>; scientificNameAuthorship: <named-content xmlns:xlink="http://www.w3.org/1999/xlink" content-type="dwc:scientificNameAuthorship" xlink:type="simple">Fleming &amp; Wood, 2018</named-content>; <bold>Location:</bold> continent: <named-content xmlns:xlink="http://www.w3.org/1999/xlink" content-type="dwc:continent" xlink:type="simple">Central America</named-content>; country: <named-content xmlns:xlink="http://www.w3.org/1999/xlink" content-type="dwc:country" xlink:type="simple">Costa Rica</named-content>; countryCode: <named-content xmlns:xlink="http://www.w3.org/1999/xlink" content-type="dwc:countryCode" xlink:type="simple">CR</named-content>; stateProvince: <named-content xmlns:xlink="http://www.w3.org/1999/xlink" content-type="dwc:stateProvince" xlink:type="simple">Alajuela</named-content>; county: <named-content xmlns:xlink="http://www.w3.org/1999/xlink" content-type="dwc:county" xlink:type="simple">Sector San Cristobal</named-content>; locality: <named-content xmlns:xlink="http://www.w3.org/1999/xlink" content-type="dwc:locality" xlink:type="simple">Area de Conservacion Guanacaste</named-content>; verbatimLocality: <named-content xmlns:xlink="http://www.w3.org/1999/xlink" content-type="dwc:verbatimLocality" xlink:type="simple">Sendero Huerta</named-content>; verbatimElevation: <named-content xmlns:xlink="http://www.w3.org/1999/xlink" content-type="dwc:verbatimElevation" xlink:type="simple">527</named-content>; verbatimLatitude: <named-content xmlns:xlink="http://www.w3.org/1999/xlink" content-type="dwc:verbatimLatitude" xlink:type="simple">10.9305</named-content>; verbatimLongitude: <named-content xmlns:xlink="http://www.w3.org/1999/xlink" content-type="dwc:verbatimLongitude" xlink:type="simple">-85.3722</named-content>; verbatimCoordinateSystem: <named-content xmlns:xlink="http://www.w3.org/1999/xlink" content-type="dwc:verbatimCoordinateSystem" xlink:type="simple">Decimal</named-content>; decimalLatitude: <named-content xmlns:xlink="http://www.w3.org/1999/xlink" content-type="dwc:decimalLatitude" xlink:type="simple">10.9305</named-content>; decimalLongitude: <named-content xmlns:xlink="http://www.w3.org/1999/xlink" content-type="dwc:decimalLongitude" xlink:type="simple">-85.3722</named-content>; <bold>Identification:</bold> identifiedBy: <named-content xmlns:xlink="http://www.w3.org/1999/xlink" content-type="dwc:identifiedBy" xlink:type="simple">AJ Fleming</named-content>; dateIdentified: <named-content xmlns:xlink="http://www.w3.org/1999/xlink" content-type="dwc:dateIdentified" xlink:type="simple">2018</named-content>; <bold>Event:</bold> samplingProtocol: <named-content xmlns:xlink="http://www.w3.org/1999/xlink" content-type="dwc:samplingProtocol" xlink:type="simple">Reared from the larva of the <tp:taxon-name><tp:taxon-name-part taxon-name-part-type="family">Crambidae</tp:taxon-name-part></tp:taxon-name>, <tp:taxon-name><tp:taxon-name-part taxon-name-part-type="genus" reg="Herpetogramma">Herpetogramma</tp:taxon-name-part></tp:taxon-name> Janzen07</named-content>; verbatimEventDate: <named-content xmlns:xlink="http://www.w3.org/1999/xlink" content-type="dwc:verbatimEventDate" xlink:type="simple">09-Jan-2011</named-content>; <bold>Record Level:</bold> language: <named-content xmlns:xlink="http://www.w3.org/1999/xlink" content-type="dwc:language" xlink:type="simple">en</named-content>; institutionCode: <named-content xmlns:xlink="http://www.w3.org/1999/xlink" content-type="dwc:institutionCode" xlink:type="simple">CNC</named-content>; collectionCode: <named-content xmlns:xlink="http://www.w3.org/1999/xlink" content-type="dwc:collectionCode" xlink:type="simple">Insects</named-content>; basisOfRecord: <named-content xmlns:xlink="http://www.w3.org/1999/xlink" content-type="dwc:basisOfRecord" xlink:type="simple">Pinned Specimen</named-content></p></list-item><list-item><p><bold>Type status:</bold> <named-content xmlns:xlink="http://www.w3.org/1999/xlink" content-type="dwc:typeStatus" xlink:type="simple">Paratype</named-content>. <bold>Occurrence:</bold> occurrenceDetails: <named-content xmlns:xlink="http://www.w3.org/1999/xlink" content-type="dwc:occurrenceDetails" xlink:type="simple"><ext-link ext-link-type="uri" xlink:href="http://janzen.sas.upenn.edu" xlink:type="simple">http://janzen.sas.upenn.edu</ext-link></named-content>; catalogNumber: <named-content xmlns:xlink="http://www.w3.org/1999/xlink" content-type="dwc:catalogNumber" xlink:type="simple">DHJPAR0050292</named-content>; recordedBy: <named-content xmlns:xlink="http://www.w3.org/1999/xlink" content-type="dwc:recordedBy" xlink:type="simple">D.H. Janzen, W. Hallwachs &amp; Osvaldo Espinoza</named-content>; individualID: <named-content xmlns:xlink="http://www.w3.org/1999/xlink" content-type="dwc:individualID" xlink:type="simple">DHJPAR0050292</named-content>; individualCount: <named-content xmlns:xlink="http://www.w3.org/1999/xlink" content-type="dwc:individualCount" xlink:type="simple">1</named-content>; sex: <named-content xmlns:xlink="http://www.w3.org/1999/xlink" content-type="dwc:sex" xlink:type="simple">M</named-content>; lifeStage: <named-content xmlns:xlink="http://www.w3.org/1999/xlink" content-type="dwc:lifeStage" xlink:type="simple">adult</named-content>; preparations: <named-content xmlns:xlink="http://www.w3.org/1999/xlink" content-type="dwc:preparations" xlink:type="simple">pinned</named-content>; otherCatalogNumbers: <named-content xmlns:xlink="http://www.w3.org/1999/xlink" content-type="dwc:otherCatalogNumbers" xlink:type="simple">ACGAZ1606-12, 12-SRNP-3747, <ext-link ext-link-type="uri" xlink:href="http://www.boldsystems.org/index.php/Public_BarcodeCluster?clusteruri=BOLD:AAF0519" xlink:type="simple">BOLD:AAF0519</ext-link></named-content>; <bold>Taxon:</bold> scientificName: <named-content xmlns:xlink="http://www.w3.org/1999/xlink" content-type="dwc:scientificName" xlink:type="simple"><tp:taxon-name><tp:taxon-name-part taxon-name-part-type="genus" reg="Telothyria">Telothyria</tp:taxon-name-part> <tp:taxon-name-part taxon-name-part-type="species" reg="incisa">incisa</tp:taxon-name-part></tp:taxon-name></named-content>; phylum: <named-content xmlns:xlink="http://www.w3.org/1999/xlink" content-type="dwc:phylum" xlink:type="simple"><tp:taxon-name><tp:taxon-name-part taxon-name-part-type="phylum">Arthropoda</tp:taxon-name-part></tp:taxon-name></named-content>; class: <named-content xmlns:xlink="http://www.w3.org/1999/xlink" content-type="dwc:class" xlink:type="simple"><tp:taxon-name><tp:taxon-name-part taxon-name-part-type="class">Insecta</tp:taxon-name-part></tp:taxon-name></named-content>; order: <named-content xmlns:xlink="http://www.w3.org/1999/xlink" content-type="dwc:order" xlink:type="simple"><tp:taxon-name><tp:taxon-name-part taxon-name-part-type="order">Diptera</tp:taxon-name-part></tp:taxon-name></named-content>; family: <named-content xmlns:xlink="http://www.w3.org/1999/xlink" content-type="dwc:family" xlink:type="simple"><tp:taxon-name><tp:taxon-name-part taxon-name-part-type="family">Tachinidae</tp:taxon-name-part></tp:taxon-name></named-content>; genus: <named-content xmlns:xlink="http://www.w3.org/1999/xlink" content-type="dwc:genus" xlink:type="simple"><tp:taxon-name><tp:taxon-name-part taxon-name-part-type="genus">Telothyria</tp:taxon-name-part></tp:taxon-name></named-content>; specificEpithet: <named-content xmlns:xlink="http://www.w3.org/1999/xlink" content-type="dwc:specificEpithet" xlink:type="simple"><tp:taxon-name><tp:taxon-name-part taxon-name-part-type="genus" reg="Telothyria"/><tp:taxon-name-part taxon-name-part-type="species" reg="incisa">incisa</tp:taxon-name-part></tp:taxon-name></named-content>; scientificNameAuthorship: <named-content xmlns:xlink="http://www.w3.org/1999/xlink" content-type="dwc:scientificNameAuthorship" xlink:type="simple">Fleming &amp; Wood, 2018</named-content>; <bold>Location:</bold> continent: <named-content xmlns:xlink="http://www.w3.org/1999/xlink" content-type="dwc:continent" xlink:type="simple">Central America</named-content>; country: <named-content xmlns:xlink="http://www.w3.org/1999/xlink" content-type="dwc:country" xlink:type="simple">Costa Rica</named-content>; countryCode: <named-content xmlns:xlink="http://www.w3.org/1999/xlink" content-type="dwc:countryCode" xlink:type="simple">CR</named-content>; stateProvince: <named-content xmlns:xlink="http://www.w3.org/1999/xlink" content-type="dwc:stateProvince" xlink:type="simple">Alajuela</named-content>; county: <named-content xmlns:xlink="http://www.w3.org/1999/xlink" content-type="dwc:county" xlink:type="simple">Sector San Cristobal</named-content>; locality: <named-content xmlns:xlink="http://www.w3.org/1999/xlink" content-type="dwc:locality" xlink:type="simple">Area de Conservacion Guanacaste</named-content>; verbatimLocality: <named-content xmlns:xlink="http://www.w3.org/1999/xlink" content-type="dwc:verbatimLocality" xlink:type="simple">Sendero Huerta</named-content>; verbatimElevation: <named-content xmlns:xlink="http://www.w3.org/1999/xlink" content-type="dwc:verbatimElevation" xlink:type="simple">527</named-content>; verbatimLatitude: <named-content xmlns:xlink="http://www.w3.org/1999/xlink" content-type="dwc:verbatimLatitude" xlink:type="simple">10.9305</named-content>; verbatimLongitude: <named-content xmlns:xlink="http://www.w3.org/1999/xlink" content-type="dwc:verbatimLongitude" xlink:type="simple">-85.3722</named-content>; verbatimCoordinateSystem: <named-content xmlns:xlink="http://www.w3.org/1999/xlink" content-type="dwc:verbatimCoordinateSystem" xlink:type="simple">Decimal</named-content>; decimalLatitude: <named-content xmlns:xlink="http://www.w3.org/1999/xlink" content-type="dwc:decimalLatitude" xlink:type="simple">10.9305</named-content>; decimalLongitude: <named-content xmlns:xlink="http://www.w3.org/1999/xlink" content-type="dwc:decimalLongitude" xlink:type="simple">-85.3722</named-content>; <bold>Identification:</bold> identifiedBy: <named-content xmlns:xlink="http://www.w3.org/1999/xlink" content-type="dwc:identifiedBy" xlink:type="simple">AJ Fleming</named-content>; dateIdentified: <named-content xmlns:xlink="http://www.w3.org/1999/xlink" content-type="dwc:dateIdentified" xlink:type="simple">2018</named-content>; <bold>Event:</bold> samplingProtocol: <named-content xmlns:xlink="http://www.w3.org/1999/xlink" content-type="dwc:samplingProtocol" xlink:type="simple">Reared from the larva of the <tp:taxon-name><tp:taxon-name-part taxon-name-part-type="family">Crambidae</tp:taxon-name-part></tp:taxon-name>, <tp:taxon-name><tp:taxon-name-part taxon-name-part-type="genus" reg="Herpetogramma">Herpetogramma</tp:taxon-name-part></tp:taxon-name> Janzen07</named-content>; verbatimEventDate: <named-content xmlns:xlink="http://www.w3.org/1999/xlink" content-type="dwc:verbatimEventDate" xlink:type="simple">24-Sep-2012</named-content>; <bold>Record Level:</bold> language: <named-content xmlns:xlink="http://www.w3.org/1999/xlink" content-type="dwc:language" xlink:type="simple">en</named-content>; institutionCode: <named-content xmlns:xlink="http://www.w3.org/1999/xlink" content-type="dwc:institutionCode" xlink:type="simple">CNC</named-content>; collectionCode: <named-content xmlns:xlink="http://www.w3.org/1999/xlink" content-type="dwc:collectionCode" xlink:type="simple">Insects</named-content>; basisOfRecord: <named-content xmlns:xlink="http://www.w3.org/1999/xlink" content-type="dwc:basisOfRecord" xlink:type="simple">Pinned Specimen</named-content></p></list-item><list-item><p><bold>Type status:</bold> <named-content xmlns:xlink="http://www.w3.org/1999/xlink" content-type="dwc:typeStatus" xlink:type="simple">Paratype</named-content>. <bold>Occurrence:</bold> occurrenceDetails: <named-content xmlns:xlink="http://www.w3.org/1999/xlink" content-type="dwc:occurrenceDetails" xlink:type="simple"><ext-link ext-link-type="uri" xlink:href="http://janzen.sas.upenn.edu" xlink:type="simple">http://janzen.sas.upenn.edu</ext-link></named-content>; catalogNumber: <named-content xmlns:xlink="http://www.w3.org/1999/xlink" content-type="dwc:catalogNumber" xlink:type="simple">DHJPAR0010333</named-content>; recordedBy: <named-content xmlns:xlink="http://www.w3.org/1999/xlink" content-type="dwc:recordedBy" xlink:type="simple">D.H. Janzen, W. Hallwachs &amp; Minor Carmona</named-content>; individualID: <named-content xmlns:xlink="http://www.w3.org/1999/xlink" content-type="dwc:individualID" xlink:type="simple">DHJPAR0010333</named-content>; individualCount: <named-content xmlns:xlink="http://www.w3.org/1999/xlink" content-type="dwc:individualCount" xlink:type="simple">1</named-content>; sex: <named-content xmlns:xlink="http://www.w3.org/1999/xlink" content-type="dwc:sex" xlink:type="simple">M</named-content>; lifeStage: <named-content xmlns:xlink="http://www.w3.org/1999/xlink" content-type="dwc:lifeStage" xlink:type="simple">adult</named-content>; preparations: <named-content xmlns:xlink="http://www.w3.org/1999/xlink" content-type="dwc:preparations" xlink:type="simple">pinned</named-content>; otherCatalogNumbers: <named-content xmlns:xlink="http://www.w3.org/1999/xlink" content-type="dwc:otherCatalogNumbers" xlink:type="simple">ASTAS164-06, 06-SRNP-42497, <ext-link ext-link-type="uri" xlink:href="http://www.boldsystems.org/index.php/Public_BarcodeCluster?clusteruri=BOLD:AAF0519" xlink:type="simple">BOLD:AAF0519</ext-link></named-content>; <bold>Taxon:</bold> scientificName: <named-content xmlns:xlink="http://www.w3.org/1999/xlink" content-type="dwc:scientificName" xlink:type="simple"><tp:taxon-name><tp:taxon-name-part taxon-name-part-type="genus" reg="Telothyria">Telothyria</tp:taxon-name-part> <tp:taxon-name-part taxon-name-part-type="species" reg="incisa">incisa</tp:taxon-name-part></tp:taxon-name></named-content>; phylum: <named-content xmlns:xlink="http://www.w3.org/1999/xlink" content-type="dwc:phylum" xlink:type="simple"><tp:taxon-name><tp:taxon-name-part taxon-name-part-type="phylum">Arthropoda</tp:taxon-name-part></tp:taxon-name></named-content>; class: <named-content xmlns:xlink="http://www.w3.org/1999/xlink" content-type="dwc:class" xlink:type="simple"><tp:taxon-name><tp:taxon-name-part taxon-name-part-type="class">Insecta</tp:taxon-name-part></tp:taxon-name></named-content>; order: <named-content xmlns:xlink="http://www.w3.org/1999/xlink" content-type="dwc:order" xlink:type="simple"><tp:taxon-name><tp:taxon-name-part taxon-name-part-type="order">Diptera</tp:taxon-name-part></tp:taxon-name></named-content>; family: <named-content xmlns:xlink="http://www.w3.org/1999/xlink" content-type="dwc:family" xlink:type="simple"><tp:taxon-name><tp:taxon-name-part taxon-name-part-type="family">Tachinidae</tp:taxon-name-part></tp:taxon-name></named-content>; genus: <named-content xmlns:xlink="http://www.w3.org/1999/xlink" content-type="dwc:genus" xlink:type="simple"><tp:taxon-name><tp:taxon-name-part taxon-name-part-type="genus">Telothyria</tp:taxon-name-part></tp:taxon-name></named-content>; specificEpithet: <named-content xmlns:xlink="http://www.w3.org/1999/xlink" content-type="dwc:specificEpithet" xlink:type="simple"><tp:taxon-name><tp:taxon-name-part taxon-name-part-type="genus" reg="Telothyria"/><tp:taxon-name-part taxon-name-part-type="species" reg="incisa">incisa</tp:taxon-name-part></tp:taxon-name></named-content>; scientificNameAuthorship: <named-content xmlns:xlink="http://www.w3.org/1999/xlink" content-type="dwc:scientificNameAuthorship" xlink:type="simple">Fleming &amp; Wood, 2018</named-content>; <bold>Location:</bold> continent: <named-content xmlns:xlink="http://www.w3.org/1999/xlink" content-type="dwc:continent" xlink:type="simple">Central America</named-content>; country: <named-content xmlns:xlink="http://www.w3.org/1999/xlink" content-type="dwc:country" xlink:type="simple">Costa Rica</named-content>; countryCode: <named-content xmlns:xlink="http://www.w3.org/1999/xlink" content-type="dwc:countryCode" xlink:type="simple">CR</named-content>; stateProvince: <named-content xmlns:xlink="http://www.w3.org/1999/xlink" content-type="dwc:stateProvince" xlink:type="simple">Alajuela</named-content>; county: <named-content xmlns:xlink="http://www.w3.org/1999/xlink" content-type="dwc:county" xlink:type="simple">Sector Rincon Rain Forest</named-content>; locality: <named-content xmlns:xlink="http://www.w3.org/1999/xlink" content-type="dwc:locality" xlink:type="simple">Area de Conservacion Guanacaste</named-content>; verbatimLocality: <named-content xmlns:xlink="http://www.w3.org/1999/xlink" content-type="dwc:verbatimLocality" xlink:type="simple">Conguera</named-content>; verbatimElevation: <named-content xmlns:xlink="http://www.w3.org/1999/xlink" content-type="dwc:verbatimElevation" xlink:type="simple">420</named-content>; verbatimLatitude: <named-content xmlns:xlink="http://www.w3.org/1999/xlink" content-type="dwc:verbatimLatitude" xlink:type="simple">10.9159</named-content>; verbatimLongitude: <named-content xmlns:xlink="http://www.w3.org/1999/xlink" content-type="dwc:verbatimLongitude" xlink:type="simple">-85.2663</named-content>; verbatimCoordinateSystem: <named-content xmlns:xlink="http://www.w3.org/1999/xlink" content-type="dwc:verbatimCoordinateSystem" xlink:type="simple">Decimal</named-content>; decimalLatitude: <named-content xmlns:xlink="http://www.w3.org/1999/xlink" content-type="dwc:decimalLatitude" xlink:type="simple">10.9159</named-content>; decimalLongitude: <named-content xmlns:xlink="http://www.w3.org/1999/xlink" content-type="dwc:decimalLongitude" xlink:type="simple">-85.2663</named-content>; <bold>Identification:</bold> identifiedBy: <named-content xmlns:xlink="http://www.w3.org/1999/xlink" content-type="dwc:identifiedBy" xlink:type="simple">AJ Fleming</named-content>; dateIdentified: <named-content xmlns:xlink="http://www.w3.org/1999/xlink" content-type="dwc:dateIdentified" xlink:type="simple">2018</named-content>; <bold>Event:</bold> samplingProtocol: <named-content xmlns:xlink="http://www.w3.org/1999/xlink" content-type="dwc:samplingProtocol" xlink:type="simple">Reared from the larva of the <tp:taxon-name><tp:taxon-name-part taxon-name-part-type="family">Crambidae</tp:taxon-name-part></tp:taxon-name>, <tp:taxon-name><tp:taxon-name-part taxon-name-part-type="genus" reg="Herpetogramma">Herpetogramma</tp:taxon-name-part></tp:taxon-name> Janzen07</named-content>; verbatimEventDate: <named-content xmlns:xlink="http://www.w3.org/1999/xlink" content-type="dwc:verbatimEventDate" xlink:type="simple">12-Aug-2006</named-content>; <bold>Record Level:</bold> language: <named-content xmlns:xlink="http://www.w3.org/1999/xlink" content-type="dwc:language" xlink:type="simple">en</named-content>; institutionCode: <named-content xmlns:xlink="http://www.w3.org/1999/xlink" content-type="dwc:institutionCode" xlink:type="simple">CNC</named-content>; collectionCode: <named-content xmlns:xlink="http://www.w3.org/1999/xlink" content-type="dwc:collectionCode" xlink:type="simple">Insects</named-content>; basisOfRecord: <named-content xmlns:xlink="http://www.w3.org/1999/xlink" content-type="dwc:basisOfRecord" xlink:type="simple">Pinned Specimen</named-content></p></list-item><list-item><p><bold>Type status:</bold> <named-content xmlns:xlink="http://www.w3.org/1999/xlink" content-type="dwc:typeStatus" xlink:type="simple">Paratype</named-content>. <bold>Occurrence:</bold> occurrenceDetails: <named-content xmlns:xlink="http://www.w3.org/1999/xlink" content-type="dwc:occurrenceDetails" xlink:type="simple"><ext-link ext-link-type="uri" xlink:href="http://janzen.sas.upenn.edu" xlink:type="simple">http://janzen.sas.upenn.edu</ext-link></named-content>; catalogNumber: <named-content xmlns:xlink="http://www.w3.org/1999/xlink" content-type="dwc:catalogNumber" xlink:type="simple">DHJPAR0037282</named-content>; recordedBy: <named-content xmlns:xlink="http://www.w3.org/1999/xlink" content-type="dwc:recordedBy" xlink:type="simple">D.H. Janzen, W. Hallwachs &amp; Ricardo Calero</named-content>; individualID: <named-content xmlns:xlink="http://www.w3.org/1999/xlink" content-type="dwc:individualID" xlink:type="simple">DHJPAR0037282</named-content>; individualCount: <named-content xmlns:xlink="http://www.w3.org/1999/xlink" content-type="dwc:individualCount" xlink:type="simple">1</named-content>; sex: <named-content xmlns:xlink="http://www.w3.org/1999/xlink" content-type="dwc:sex" xlink:type="simple">F</named-content>; lifeStage: <named-content xmlns:xlink="http://www.w3.org/1999/xlink" content-type="dwc:lifeStage" xlink:type="simple">adult</named-content>; preparations: <named-content xmlns:xlink="http://www.w3.org/1999/xlink" content-type="dwc:preparations" xlink:type="simple">pinned</named-content>; otherCatalogNumbers: <named-content xmlns:xlink="http://www.w3.org/1999/xlink" content-type="dwc:otherCatalogNumbers" xlink:type="simple">ASHYC4027-10, 09-SRNP-73496, <ext-link ext-link-type="uri" xlink:href="http://www.boldsystems.org/index.php/Public_BarcodeCluster?clusteruri=BOLD:AAF0519" xlink:type="simple">BOLD:AAF0519</ext-link></named-content>; <bold>Taxon:</bold> scientificName: <named-content xmlns:xlink="http://www.w3.org/1999/xlink" content-type="dwc:scientificName" xlink:type="simple"><tp:taxon-name><tp:taxon-name-part taxon-name-part-type="genus" reg="Telothyria">Telothyria</tp:taxon-name-part> <tp:taxon-name-part taxon-name-part-type="species" reg="incisa">incisa</tp:taxon-name-part></tp:taxon-name></named-content>; phylum: <named-content xmlns:xlink="http://www.w3.org/1999/xlink" content-type="dwc:phylum" xlink:type="simple"><tp:taxon-name><tp:taxon-name-part taxon-name-part-type="phylum">Arthropoda</tp:taxon-name-part></tp:taxon-name></named-content>; class: <named-content xmlns:xlink="http://www.w3.org/1999/xlink" content-type="dwc:class" xlink:type="simple"><tp:taxon-name><tp:taxon-name-part taxon-name-part-type="class">Insecta</tp:taxon-name-part></tp:taxon-name></named-content>; order: <named-content xmlns:xlink="http://www.w3.org/1999/xlink" content-type="dwc:order" xlink:type="simple"><tp:taxon-name><tp:taxon-name-part taxon-name-part-type="order">Diptera</tp:taxon-name-part></tp:taxon-name></named-content>; family: <named-content xmlns:xlink="http://www.w3.org/1999/xlink" content-type="dwc:family" xlink:type="simple"><tp:taxon-name><tp:taxon-name-part taxon-name-part-type="family">Tachinidae</tp:taxon-name-part></tp:taxon-name></named-content>; genus: <named-content xmlns:xlink="http://www.w3.org/1999/xlink" content-type="dwc:genus" xlink:type="simple"><tp:taxon-name><tp:taxon-name-part taxon-name-part-type="genus">Telothyria</tp:taxon-name-part></tp:taxon-name></named-content>; specificEpithet: <named-content xmlns:xlink="http://www.w3.org/1999/xlink" content-type="dwc:specificEpithet" xlink:type="simple"><tp:taxon-name><tp:taxon-name-part taxon-name-part-type="genus" reg="Telothyria"/><tp:taxon-name-part taxon-name-part-type="species" reg="incisa">incisa</tp:taxon-name-part></tp:taxon-name></named-content>; scientificNameAuthorship: <named-content xmlns:xlink="http://www.w3.org/1999/xlink" content-type="dwc:scientificNameAuthorship" xlink:type="simple">Fleming &amp; Wood, 2018</named-content>; <bold>Location:</bold> continent: <named-content xmlns:xlink="http://www.w3.org/1999/xlink" content-type="dwc:continent" xlink:type="simple">Central America</named-content>; country: <named-content xmlns:xlink="http://www.w3.org/1999/xlink" content-type="dwc:country" xlink:type="simple">Costa Rica</named-content>; countryCode: <named-content xmlns:xlink="http://www.w3.org/1999/xlink" content-type="dwc:countryCode" xlink:type="simple">CR</named-content>; stateProvince: <named-content xmlns:xlink="http://www.w3.org/1999/xlink" content-type="dwc:stateProvince" xlink:type="simple">Guanacaste</named-content>; county: <named-content xmlns:xlink="http://www.w3.org/1999/xlink" content-type="dwc:county" xlink:type="simple">Sector Pitilla</named-content>; locality: <named-content xmlns:xlink="http://www.w3.org/1999/xlink" content-type="dwc:locality" xlink:type="simple">Area de Conservacion Guanacaste</named-content>; verbatimLocality: <named-content xmlns:xlink="http://www.w3.org/1999/xlink" content-type="dwc:verbatimLocality" xlink:type="simple">Leonel</named-content>; verbatimElevation: <named-content xmlns:xlink="http://www.w3.org/1999/xlink" content-type="dwc:verbatimElevation" xlink:type="simple">510</named-content>; verbatimLatitude: <named-content xmlns:xlink="http://www.w3.org/1999/xlink" content-type="dwc:verbatimLatitude" xlink:type="simple">10.9964</named-content>; verbatimLongitude: <named-content xmlns:xlink="http://www.w3.org/1999/xlink" content-type="dwc:verbatimLongitude" xlink:type="simple">-85.4019</named-content>; verbatimCoordinateSystem: <named-content xmlns:xlink="http://www.w3.org/1999/xlink" content-type="dwc:verbatimCoordinateSystem" xlink:type="simple">Decimal</named-content>; decimalLatitude: <named-content xmlns:xlink="http://www.w3.org/1999/xlink" content-type="dwc:decimalLatitude" xlink:type="simple">10.9964</named-content>; decimalLongitude: <named-content xmlns:xlink="http://www.w3.org/1999/xlink" content-type="dwc:decimalLongitude" xlink:type="simple">-85.4019</named-content>; <bold>Identification:</bold> identifiedBy: <named-content xmlns:xlink="http://www.w3.org/1999/xlink" content-type="dwc:identifiedBy" xlink:type="simple">AJ Fleming</named-content>; dateIdentified: <named-content xmlns:xlink="http://www.w3.org/1999/xlink" content-type="dwc:dateIdentified" xlink:type="simple">2018</named-content>; <bold>Event:</bold> samplingProtocol: <named-content xmlns:xlink="http://www.w3.org/1999/xlink" content-type="dwc:samplingProtocol" xlink:type="simple">Reared from the larva of the <tp:taxon-name><tp:taxon-name-part taxon-name-part-type="family">Crambidae</tp:taxon-name-part></tp:taxon-name>, <tp:taxon-name><tp:taxon-name-part taxon-name-part-type="genus" reg="Herpetogramma">Herpetogramma</tp:taxon-name-part></tp:taxon-name> Janzen07</named-content>; verbatimEventDate: <named-content xmlns:xlink="http://www.w3.org/1999/xlink" content-type="dwc:verbatimEventDate" xlink:type="simple">04-Dec-2009</named-content>; <bold>Record Level:</bold> language: <named-content xmlns:xlink="http://www.w3.org/1999/xlink" content-type="dwc:language" xlink:type="simple">en</named-content>; institutionCode: <named-content xmlns:xlink="http://www.w3.org/1999/xlink" content-type="dwc:institutionCode" xlink:type="simple">CNC</named-content>; collectionCode: <named-content xmlns:xlink="http://www.w3.org/1999/xlink" content-type="dwc:collectionCode" xlink:type="simple">Insects</named-content>; basisOfRecord: <named-content xmlns:xlink="http://www.w3.org/1999/xlink" content-type="dwc:basisOfRecord" xlink:type="simple">Pinned Specimen</named-content></p></list-item><list-item><p><bold>Type status:</bold> <named-content xmlns:xlink="http://www.w3.org/1999/xlink" content-type="dwc:typeStatus" xlink:type="simple">Paratype</named-content>. <bold>Occurrence:</bold> occurrenceDetails: <named-content xmlns:xlink="http://www.w3.org/1999/xlink" content-type="dwc:occurrenceDetails" xlink:type="simple"><ext-link ext-link-type="uri" xlink:href="http://janzen.sas.upenn.edu" xlink:type="simple">http://janzen.sas.upenn.edu</ext-link></named-content>; catalogNumber: <named-content xmlns:xlink="http://www.w3.org/1999/xlink" content-type="dwc:catalogNumber" xlink:type="simple">DHJPAR0018612</named-content>; recordedBy: <named-content xmlns:xlink="http://www.w3.org/1999/xlink" content-type="dwc:recordedBy" xlink:type="simple">D.H. Janzen, W. Hallwachs &amp; Freyci Vargas</named-content>; individualID: <named-content xmlns:xlink="http://www.w3.org/1999/xlink" content-type="dwc:individualID" xlink:type="simple">DHJPAR0018612</named-content>; individualCount: <named-content xmlns:xlink="http://www.w3.org/1999/xlink" content-type="dwc:individualCount" xlink:type="simple">1</named-content>; sex: <named-content xmlns:xlink="http://www.w3.org/1999/xlink" content-type="dwc:sex" xlink:type="simple">F</named-content>; lifeStage: <named-content xmlns:xlink="http://www.w3.org/1999/xlink" content-type="dwc:lifeStage" xlink:type="simple">adult</named-content>; preparations: <named-content xmlns:xlink="http://www.w3.org/1999/xlink" content-type="dwc:preparations" xlink:type="simple">pinned</named-content>; otherCatalogNumbers: <named-content xmlns:xlink="http://www.w3.org/1999/xlink" content-type="dwc:otherCatalogNumbers" xlink:type="simple">ASTAI1259-07, 01-SRNP-5031, <ext-link ext-link-type="uri" xlink:href="http://www.boldsystems.org/index.php/Public_BarcodeCluster?clusteruri=BOLD:AAF0519" xlink:type="simple">BOLD:AAF0519</ext-link></named-content>; <bold>Taxon:</bold> scientificName: <named-content xmlns:xlink="http://www.w3.org/1999/xlink" content-type="dwc:scientificName" xlink:type="simple"><tp:taxon-name><tp:taxon-name-part taxon-name-part-type="genus" reg="Telothyria">Telothyria</tp:taxon-name-part> <tp:taxon-name-part taxon-name-part-type="species" reg="incisa">incisa</tp:taxon-name-part></tp:taxon-name></named-content>; phylum: <named-content xmlns:xlink="http://www.w3.org/1999/xlink" content-type="dwc:phylum" xlink:type="simple"><tp:taxon-name><tp:taxon-name-part taxon-name-part-type="phylum">Arthropoda</tp:taxon-name-part></tp:taxon-name></named-content>; class: <named-content xmlns:xlink="http://www.w3.org/1999/xlink" content-type="dwc:class" xlink:type="simple"><tp:taxon-name><tp:taxon-name-part taxon-name-part-type="class">Insecta</tp:taxon-name-part></tp:taxon-name></named-content>; order: <named-content xmlns:xlink="http://www.w3.org/1999/xlink" content-type="dwc:order" xlink:type="simple"><tp:taxon-name><tp:taxon-name-part taxon-name-part-type="order">Diptera</tp:taxon-name-part></tp:taxon-name></named-content>; family: <named-content xmlns:xlink="http://www.w3.org/1999/xlink" content-type="dwc:family" xlink:type="simple"><tp:taxon-name><tp:taxon-name-part taxon-name-part-type="family">Tachinidae</tp:taxon-name-part></tp:taxon-name></named-content>; genus: <named-content xmlns:xlink="http://www.w3.org/1999/xlink" content-type="dwc:genus" xlink:type="simple"><tp:taxon-name><tp:taxon-name-part taxon-name-part-type="genus">Telothyria</tp:taxon-name-part></tp:taxon-name></named-content>; specificEpithet: <named-content xmlns:xlink="http://www.w3.org/1999/xlink" content-type="dwc:specificEpithet" xlink:type="simple"><tp:taxon-name><tp:taxon-name-part taxon-name-part-type="genus" reg="Telothyria"/><tp:taxon-name-part taxon-name-part-type="species" reg="incisa">incisa</tp:taxon-name-part></tp:taxon-name></named-content>; scientificNameAuthorship: <named-content xmlns:xlink="http://www.w3.org/1999/xlink" content-type="dwc:scientificNameAuthorship" xlink:type="simple">Fleming &amp; Wood, 2018</named-content>; <bold>Location:</bold> continent: <named-content xmlns:xlink="http://www.w3.org/1999/xlink" content-type="dwc:continent" xlink:type="simple">Central America</named-content>; country: <named-content xmlns:xlink="http://www.w3.org/1999/xlink" content-type="dwc:country" xlink:type="simple">Costa Rica</named-content>; countryCode: <named-content xmlns:xlink="http://www.w3.org/1999/xlink" content-type="dwc:countryCode" xlink:type="simple">CR</named-content>; stateProvince: <named-content xmlns:xlink="http://www.w3.org/1999/xlink" content-type="dwc:stateProvince" xlink:type="simple">Alajuela</named-content>; county: <named-content xmlns:xlink="http://www.w3.org/1999/xlink" content-type="dwc:county" xlink:type="simple">Sector Rincon Rain Forest</named-content>; locality: <named-content xmlns:xlink="http://www.w3.org/1999/xlink" content-type="dwc:locality" xlink:type="simple">Area de Conservacion Guanacaste</named-content>; verbatimLocality: <named-content xmlns:xlink="http://www.w3.org/1999/xlink" content-type="dwc:verbatimLocality" xlink:type="simple">Estacion Caribe</named-content>; verbatimElevation: <named-content xmlns:xlink="http://www.w3.org/1999/xlink" content-type="dwc:verbatimElevation" xlink:type="simple">415</named-content>; verbatimLatitude: <named-content xmlns:xlink="http://www.w3.org/1999/xlink" content-type="dwc:verbatimLatitude" xlink:type="simple">10.9019</named-content>; verbatimLongitude: <named-content xmlns:xlink="http://www.w3.org/1999/xlink" content-type="dwc:verbatimLongitude" xlink:type="simple">-85.2749</named-content>; verbatimCoordinateSystem: <named-content xmlns:xlink="http://www.w3.org/1999/xlink" content-type="dwc:verbatimCoordinateSystem" xlink:type="simple">Decimal</named-content>; decimalLatitude: <named-content xmlns:xlink="http://www.w3.org/1999/xlink" content-type="dwc:decimalLatitude" xlink:type="simple">10.9019</named-content>; decimalLongitude: <named-content xmlns:xlink="http://www.w3.org/1999/xlink" content-type="dwc:decimalLongitude" xlink:type="simple">-85.2749</named-content>; <bold>Identification:</bold> identifiedBy: <named-content xmlns:xlink="http://www.w3.org/1999/xlink" content-type="dwc:identifiedBy" xlink:type="simple">AJ Fleming</named-content>; dateIdentified: <named-content xmlns:xlink="http://www.w3.org/1999/xlink" content-type="dwc:dateIdentified" xlink:type="simple">2018</named-content>; <bold>Event:</bold> samplingProtocol: <named-content xmlns:xlink="http://www.w3.org/1999/xlink" content-type="dwc:samplingProtocol" xlink:type="simple">Reared from the larva of the <tp:taxon-name><tp:taxon-name-part taxon-name-part-type="family">Crambidae</tp:taxon-name-part></tp:taxon-name>, <tp:taxon-name><tp:taxon-name-part taxon-name-part-type="genus" reg="Herpetogramma">Herpetogramma</tp:taxon-name-part></tp:taxon-name> Janzen07</named-content>; verbatimEventDate: <named-content xmlns:xlink="http://www.w3.org/1999/xlink" content-type="dwc:verbatimEventDate" xlink:type="simple">16-Jun-2001</named-content>; <bold>Record Level:</bold> language: <named-content xmlns:xlink="http://www.w3.org/1999/xlink" content-type="dwc:language" xlink:type="simple">en</named-content>; institutionCode: <named-content xmlns:xlink="http://www.w3.org/1999/xlink" content-type="dwc:institutionCode" xlink:type="simple">CNC</named-content>; collectionCode: <named-content xmlns:xlink="http://www.w3.org/1999/xlink" content-type="dwc:collectionCode" xlink:type="simple">Insects</named-content>; basisOfRecord: <named-content xmlns:xlink="http://www.w3.org/1999/xlink" content-type="dwc:basisOfRecord" xlink:type="simple">Pinned Specimen</named-content></p></list-item><list-item><p><bold>Type status:</bold> <named-content xmlns:xlink="http://www.w3.org/1999/xlink" content-type="dwc:typeStatus" xlink:type="simple">Paratype</named-content>. <bold>Occurrence:</bold> occurrenceDetails: <named-content xmlns:xlink="http://www.w3.org/1999/xlink" content-type="dwc:occurrenceDetails" xlink:type="simple"><ext-link ext-link-type="uri" xlink:href="http://janzen.sas.upenn.edu" xlink:type="simple">http://janzen.sas.upenn.edu</ext-link></named-content>; catalogNumber: <named-content xmlns:xlink="http://www.w3.org/1999/xlink" content-type="dwc:catalogNumber" xlink:type="simple">DHJPAR0036576</named-content>; recordedBy: <named-content xmlns:xlink="http://www.w3.org/1999/xlink" content-type="dwc:recordedBy" xlink:type="simple">D.H. Janzen, W. Hallwachs &amp; Pablo Umana Calderon</named-content>; individualID: <named-content xmlns:xlink="http://www.w3.org/1999/xlink" content-type="dwc:individualID" xlink:type="simple">DHJPAR0036576</named-content>; individualCount: <named-content xmlns:xlink="http://www.w3.org/1999/xlink" content-type="dwc:individualCount" xlink:type="simple">1</named-content>; sex: <named-content xmlns:xlink="http://www.w3.org/1999/xlink" content-type="dwc:sex" xlink:type="simple">F</named-content>; lifeStage: <named-content xmlns:xlink="http://www.w3.org/1999/xlink" content-type="dwc:lifeStage" xlink:type="simple">adult</named-content>; preparations: <named-content xmlns:xlink="http://www.w3.org/1999/xlink" content-type="dwc:preparations" xlink:type="simple">pinned</named-content>; otherCatalogNumbers: <named-content xmlns:xlink="http://www.w3.org/1999/xlink" content-type="dwc:otherCatalogNumbers" xlink:type="simple">ASHYE1487-09, 09-SRNP-42172, <ext-link ext-link-type="uri" xlink:href="http://www.boldsystems.org/index.php/Public_BarcodeCluster?clusteruri=BOLD:AAF0519" xlink:type="simple">BOLD:AAF0519</ext-link></named-content>; <bold>Taxon:</bold> scientificName: <named-content xmlns:xlink="http://www.w3.org/1999/xlink" content-type="dwc:scientificName" xlink:type="simple"><tp:taxon-name><tp:taxon-name-part taxon-name-part-type="genus" reg="Telothyria">Telothyria</tp:taxon-name-part> <tp:taxon-name-part taxon-name-part-type="species" reg="incisa">incisa</tp:taxon-name-part></tp:taxon-name></named-content>; phylum: <named-content xmlns:xlink="http://www.w3.org/1999/xlink" content-type="dwc:phylum" xlink:type="simple"><tp:taxon-name><tp:taxon-name-part taxon-name-part-type="phylum">Arthropoda</tp:taxon-name-part></tp:taxon-name></named-content>; class: <named-content xmlns:xlink="http://www.w3.org/1999/xlink" content-type="dwc:class" xlink:type="simple"><tp:taxon-name><tp:taxon-name-part taxon-name-part-type="class">Insecta</tp:taxon-name-part></tp:taxon-name></named-content>; order: <named-content xmlns:xlink="http://www.w3.org/1999/xlink" content-type="dwc:order" xlink:type="simple"><tp:taxon-name><tp:taxon-name-part taxon-name-part-type="order">Diptera</tp:taxon-name-part></tp:taxon-name></named-content>; family: <named-content xmlns:xlink="http://www.w3.org/1999/xlink" content-type="dwc:family" xlink:type="simple"><tp:taxon-name><tp:taxon-name-part taxon-name-part-type="family">Tachinidae</tp:taxon-name-part></tp:taxon-name></named-content>; genus: <named-content xmlns:xlink="http://www.w3.org/1999/xlink" content-type="dwc:genus" xlink:type="simple"><tp:taxon-name><tp:taxon-name-part taxon-name-part-type="genus">Telothyria</tp:taxon-name-part></tp:taxon-name></named-content>; specificEpithet: <named-content xmlns:xlink="http://www.w3.org/1999/xlink" content-type="dwc:specificEpithet" xlink:type="simple"><tp:taxon-name><tp:taxon-name-part taxon-name-part-type="genus" reg="Telothyria"/><tp:taxon-name-part taxon-name-part-type="species" reg="incisa">incisa</tp:taxon-name-part></tp:taxon-name></named-content>; scientificNameAuthorship: <named-content xmlns:xlink="http://www.w3.org/1999/xlink" content-type="dwc:scientificNameAuthorship" xlink:type="simple">Fleming &amp; Wood, 2018</named-content>; <bold>Location:</bold> continent: <named-content xmlns:xlink="http://www.w3.org/1999/xlink" content-type="dwc:continent" xlink:type="simple">Central America</named-content>; country: <named-content xmlns:xlink="http://www.w3.org/1999/xlink" content-type="dwc:country" xlink:type="simple">Costa Rica</named-content>; countryCode: <named-content xmlns:xlink="http://www.w3.org/1999/xlink" content-type="dwc:countryCode" xlink:type="simple">CR</named-content>; stateProvince: <named-content xmlns:xlink="http://www.w3.org/1999/xlink" content-type="dwc:stateProvince" xlink:type="simple">Alajuela</named-content>; county: <named-content xmlns:xlink="http://www.w3.org/1999/xlink" content-type="dwc:county" xlink:type="simple">Sector Rincon Rain Forest</named-content>; locality: <named-content xmlns:xlink="http://www.w3.org/1999/xlink" content-type="dwc:locality" xlink:type="simple">Area de Conservacion Guanacaste</named-content>; verbatimLocality: <named-content xmlns:xlink="http://www.w3.org/1999/xlink" content-type="dwc:verbatimLocality" xlink:type="simple">San Lucas</named-content>; verbatimElevation: <named-content xmlns:xlink="http://www.w3.org/1999/xlink" content-type="dwc:verbatimElevation" xlink:type="simple">320</named-content>; verbatimLatitude: <named-content xmlns:xlink="http://www.w3.org/1999/xlink" content-type="dwc:verbatimLatitude" xlink:type="simple">10.9185</named-content>; verbatimLongitude: <named-content xmlns:xlink="http://www.w3.org/1999/xlink" content-type="dwc:verbatimLongitude" xlink:type="simple">-85.3034</named-content>; verbatimCoordinateSystem: <named-content xmlns:xlink="http://www.w3.org/1999/xlink" content-type="dwc:verbatimCoordinateSystem" xlink:type="simple">Decimal</named-content>; decimalLatitude: <named-content xmlns:xlink="http://www.w3.org/1999/xlink" content-type="dwc:decimalLatitude" xlink:type="simple">10.9185</named-content>; decimalLongitude: <named-content xmlns:xlink="http://www.w3.org/1999/xlink" content-type="dwc:decimalLongitude" xlink:type="simple">-85.3034</named-content>; <bold>Identification:</bold> identifiedBy: <named-content xmlns:xlink="http://www.w3.org/1999/xlink" content-type="dwc:identifiedBy" xlink:type="simple">AJ Fleming</named-content>; dateIdentified: <named-content xmlns:xlink="http://www.w3.org/1999/xlink" content-type="dwc:dateIdentified" xlink:type="simple">2018</named-content>; <bold>Event:</bold> samplingProtocol: <named-content xmlns:xlink="http://www.w3.org/1999/xlink" content-type="dwc:samplingProtocol" xlink:type="simple">Reared from the larva of the <tp:taxon-name><tp:taxon-name-part taxon-name-part-type="family">Crambidae</tp:taxon-name-part></tp:taxon-name>, <tp:taxon-name><tp:taxon-name-part taxon-name-part-type="genus" reg="Herpetogramma">Herpetogramma</tp:taxon-name-part></tp:taxon-name> Janzen07</named-content>; verbatimEventDate: <named-content xmlns:xlink="http://www.w3.org/1999/xlink" content-type="dwc:verbatimEventDate" xlink:type="simple">03-Sep-2009</named-content>; <bold>Record Level:</bold> language: <named-content xmlns:xlink="http://www.w3.org/1999/xlink" content-type="dwc:language" xlink:type="simple">en</named-content>; institutionCode: <named-content xmlns:xlink="http://www.w3.org/1999/xlink" content-type="dwc:institutionCode" xlink:type="simple">CNC</named-content>; collectionCode: <named-content xmlns:xlink="http://www.w3.org/1999/xlink" content-type="dwc:collectionCode" xlink:type="simple">Insects</named-content>; basisOfRecord: <named-content xmlns:xlink="http://www.w3.org/1999/xlink" content-type="dwc:basisOfRecord" xlink:type="simple">Pinned Specimen</named-content></p></list-item><list-item><p><bold>Type status:</bold> <named-content xmlns:xlink="http://www.w3.org/1999/xlink" content-type="dwc:typeStatus" xlink:type="simple">Paratype</named-content>. <bold>Occurrence:</bold> occurrenceDetails: <named-content xmlns:xlink="http://www.w3.org/1999/xlink" content-type="dwc:occurrenceDetails" xlink:type="simple"><ext-link ext-link-type="uri" xlink:href="http://janzen.sas.upenn.edu" xlink:type="simple">http://janzen.sas.upenn.edu</ext-link></named-content>; catalogNumber: <named-content xmlns:xlink="http://www.w3.org/1999/xlink" content-type="dwc:catalogNumber" xlink:type="simple">DHJPAR0034442</named-content>; recordedBy: <named-content xmlns:xlink="http://www.w3.org/1999/xlink" content-type="dwc:recordedBy" xlink:type="simple">D.H. Janzen, W. Hallwachs &amp; Geovanny Lobo</named-content>; individualID: <named-content xmlns:xlink="http://www.w3.org/1999/xlink" content-type="dwc:individualID" xlink:type="simple">DHJPAR0034442</named-content>; individualCount: <named-content xmlns:xlink="http://www.w3.org/1999/xlink" content-type="dwc:individualCount" xlink:type="simple">1</named-content>; sex: <named-content xmlns:xlink="http://www.w3.org/1999/xlink" content-type="dwc:sex" xlink:type="simple">M</named-content>; lifeStage: <named-content xmlns:xlink="http://www.w3.org/1999/xlink" content-type="dwc:lifeStage" xlink:type="simple">adult</named-content>; preparations: <named-content xmlns:xlink="http://www.w3.org/1999/xlink" content-type="dwc:preparations" xlink:type="simple">pinned</named-content>; otherCatalogNumbers: <named-content xmlns:xlink="http://www.w3.org/1999/xlink" content-type="dwc:otherCatalogNumbers" xlink:type="simple">ASHYC1094-09, 09-SRNP-41000, <ext-link ext-link-type="uri" xlink:href="http://www.boldsystems.org/index.php/Public_BarcodeCluster?clusteruri=BOLD:AAF0519" xlink:type="simple">BOLD:AAF0519</ext-link></named-content>; <bold>Taxon:</bold> scientificName: <named-content xmlns:xlink="http://www.w3.org/1999/xlink" content-type="dwc:scientificName" xlink:type="simple"><tp:taxon-name><tp:taxon-name-part taxon-name-part-type="genus" reg="Telothyria">Telothyria</tp:taxon-name-part> <tp:taxon-name-part taxon-name-part-type="species" reg="incisa">incisa</tp:taxon-name-part></tp:taxon-name></named-content>; phylum: <named-content xmlns:xlink="http://www.w3.org/1999/xlink" content-type="dwc:phylum" xlink:type="simple"><tp:taxon-name><tp:taxon-name-part taxon-name-part-type="phylum">Arthropoda</tp:taxon-name-part></tp:taxon-name></named-content>; class: <named-content xmlns:xlink="http://www.w3.org/1999/xlink" content-type="dwc:class" xlink:type="simple"><tp:taxon-name><tp:taxon-name-part taxon-name-part-type="class">Insecta</tp:taxon-name-part></tp:taxon-name></named-content>; order: <named-content xmlns:xlink="http://www.w3.org/1999/xlink" content-type="dwc:order" xlink:type="simple"><tp:taxon-name><tp:taxon-name-part taxon-name-part-type="order">Diptera</tp:taxon-name-part></tp:taxon-name></named-content>; family: <named-content xmlns:xlink="http://www.w3.org/1999/xlink" content-type="dwc:family" xlink:type="simple"><tp:taxon-name><tp:taxon-name-part taxon-name-part-type="family">Tachinidae</tp:taxon-name-part></tp:taxon-name></named-content>; genus: <named-content xmlns:xlink="http://www.w3.org/1999/xlink" content-type="dwc:genus" xlink:type="simple"><tp:taxon-name><tp:taxon-name-part taxon-name-part-type="genus">Telothyria</tp:taxon-name-part></tp:taxon-name></named-content>; specificEpithet: <named-content xmlns:xlink="http://www.w3.org/1999/xlink" content-type="dwc:specificEpithet" xlink:type="simple"><tp:taxon-name><tp:taxon-name-part taxon-name-part-type="genus" reg="Telothyria"/><tp:taxon-name-part taxon-name-part-type="species" reg="incisa">incisa</tp:taxon-name-part></tp:taxon-name></named-content>; scientificNameAuthorship: <named-content xmlns:xlink="http://www.w3.org/1999/xlink" content-type="dwc:scientificNameAuthorship" xlink:type="simple">Fleming &amp; Wood, 2018</named-content>; <bold>Location:</bold> continent: <named-content xmlns:xlink="http://www.w3.org/1999/xlink" content-type="dwc:continent" xlink:type="simple">Central America</named-content>; country: <named-content xmlns:xlink="http://www.w3.org/1999/xlink" content-type="dwc:country" xlink:type="simple">Costa Rica</named-content>; countryCode: <named-content xmlns:xlink="http://www.w3.org/1999/xlink" content-type="dwc:countryCode" xlink:type="simple">CR</named-content>; stateProvince: <named-content xmlns:xlink="http://www.w3.org/1999/xlink" content-type="dwc:stateProvince" xlink:type="simple">Alajuela</named-content>; county: <named-content xmlns:xlink="http://www.w3.org/1999/xlink" content-type="dwc:county" xlink:type="simple">Sector Rincon Rain Forest</named-content>; locality: <named-content xmlns:xlink="http://www.w3.org/1999/xlink" content-type="dwc:locality" xlink:type="simple">Area de Conservacion Guanacaste</named-content>; verbatimLocality: <named-content xmlns:xlink="http://www.w3.org/1999/xlink" content-type="dwc:verbatimLocality" xlink:type="simple">Estacion Caribe</named-content>; verbatimElevation: <named-content xmlns:xlink="http://www.w3.org/1999/xlink" content-type="dwc:verbatimElevation" xlink:type="simple">415</named-content>; verbatimLatitude: <named-content xmlns:xlink="http://www.w3.org/1999/xlink" content-type="dwc:verbatimLatitude" xlink:type="simple">10.9019</named-content>; verbatimLongitude: <named-content xmlns:xlink="http://www.w3.org/1999/xlink" content-type="dwc:verbatimLongitude" xlink:type="simple">-85.2749</named-content>; verbatimCoordinateSystem: <named-content xmlns:xlink="http://www.w3.org/1999/xlink" content-type="dwc:verbatimCoordinateSystem" xlink:type="simple">Decimal</named-content>; decimalLatitude: <named-content xmlns:xlink="http://www.w3.org/1999/xlink" content-type="dwc:decimalLatitude" xlink:type="simple">10.9019</named-content>; decimalLongitude: <named-content xmlns:xlink="http://www.w3.org/1999/xlink" content-type="dwc:decimalLongitude" xlink:type="simple">-85.2749</named-content>; <bold>Identification:</bold> identifiedBy: <named-content xmlns:xlink="http://www.w3.org/1999/xlink" content-type="dwc:identifiedBy" xlink:type="simple">AJ Fleming</named-content>; dateIdentified: <named-content xmlns:xlink="http://www.w3.org/1999/xlink" content-type="dwc:dateIdentified" xlink:type="simple">2018</named-content>; <bold>Event:</bold> samplingProtocol: <named-content xmlns:xlink="http://www.w3.org/1999/xlink" content-type="dwc:samplingProtocol" xlink:type="simple">Reared from the larva of the <tp:taxon-name><tp:taxon-name-part taxon-name-part-type="family">Crambidae</tp:taxon-name-part></tp:taxon-name>, <tp:taxon-name><tp:taxon-name-part taxon-name-part-type="genus" reg="Herpetogramma">Herpetogramma</tp:taxon-name-part></tp:taxon-name> Janzen07</named-content>; verbatimEventDate: <named-content xmlns:xlink="http://www.w3.org/1999/xlink" content-type="dwc:verbatimEventDate" xlink:type="simple">06-Aug-2009</named-content>; <bold>Record Level:</bold> language: <named-content xmlns:xlink="http://www.w3.org/1999/xlink" content-type="dwc:language" xlink:type="simple">en</named-content>; institutionCode: <named-content xmlns:xlink="http://www.w3.org/1999/xlink" content-type="dwc:institutionCode" xlink:type="simple">CNC</named-content>; collectionCode: <named-content xmlns:xlink="http://www.w3.org/1999/xlink" content-type="dwc:collectionCode" xlink:type="simple">Insects</named-content>; basisOfRecord: <named-content xmlns:xlink="http://www.w3.org/1999/xlink" content-type="dwc:basisOfRecord" xlink:type="simple">Pinned Specimen</named-content></p></list-item><list-item><p><bold>Type status:</bold> <named-content xmlns:xlink="http://www.w3.org/1999/xlink" content-type="dwc:typeStatus" xlink:type="simple">Paratype</named-content>. <bold>Occurrence:</bold> occurrenceDetails: <named-content xmlns:xlink="http://www.w3.org/1999/xlink" content-type="dwc:occurrenceDetails" xlink:type="simple"><ext-link ext-link-type="uri" xlink:href="http://janzen.sas.upenn.edu" xlink:type="simple">http://janzen.sas.upenn.edu</ext-link></named-content>; catalogNumber: <named-content xmlns:xlink="http://www.w3.org/1999/xlink" content-type="dwc:catalogNumber" xlink:type="simple">DHJPAR0037591</named-content>; recordedBy: <named-content xmlns:xlink="http://www.w3.org/1999/xlink" content-type="dwc:recordedBy" xlink:type="simple">D.H. Janzen, W. Hallwachs &amp; Gloria Sihezar</named-content>; individualID: <named-content xmlns:xlink="http://www.w3.org/1999/xlink" content-type="dwc:individualID" xlink:type="simple">DHJPAR0037591</named-content>; individualCount: <named-content xmlns:xlink="http://www.w3.org/1999/xlink" content-type="dwc:individualCount" xlink:type="simple">1</named-content>; sex: <named-content xmlns:xlink="http://www.w3.org/1999/xlink" content-type="dwc:sex" xlink:type="simple">F</named-content>; lifeStage: <named-content xmlns:xlink="http://www.w3.org/1999/xlink" content-type="dwc:lifeStage" xlink:type="simple">adult</named-content>; preparations: <named-content xmlns:xlink="http://www.w3.org/1999/xlink" content-type="dwc:preparations" xlink:type="simple">pinned</named-content>; otherCatalogNumbers: <named-content xmlns:xlink="http://www.w3.org/1999/xlink" content-type="dwc:otherCatalogNumbers" xlink:type="simple">ASHYC4336-10, 09-SRNP-6850, <ext-link ext-link-type="uri" xlink:href="http://www.boldsystems.org/index.php/Public_BarcodeCluster?clusteruri=BOLD:AAF0519" xlink:type="simple">BOLD:AAF0519</ext-link></named-content>; <bold>Taxon:</bold> scientificName: <named-content xmlns:xlink="http://www.w3.org/1999/xlink" content-type="dwc:scientificName" xlink:type="simple"><tp:taxon-name><tp:taxon-name-part taxon-name-part-type="genus" reg="Telothyria">Telothyria</tp:taxon-name-part> <tp:taxon-name-part taxon-name-part-type="species" reg="incisa">incisa</tp:taxon-name-part></tp:taxon-name></named-content>; phylum: <named-content xmlns:xlink="http://www.w3.org/1999/xlink" content-type="dwc:phylum" xlink:type="simple"><tp:taxon-name><tp:taxon-name-part taxon-name-part-type="phylum">Arthropoda</tp:taxon-name-part></tp:taxon-name></named-content>; class: <named-content xmlns:xlink="http://www.w3.org/1999/xlink" content-type="dwc:class" xlink:type="simple"><tp:taxon-name><tp:taxon-name-part taxon-name-part-type="class">Insecta</tp:taxon-name-part></tp:taxon-name></named-content>; order: <named-content xmlns:xlink="http://www.w3.org/1999/xlink" content-type="dwc:order" xlink:type="simple"><tp:taxon-name><tp:taxon-name-part taxon-name-part-type="order">Diptera</tp:taxon-name-part></tp:taxon-name></named-content>; family: <named-content xmlns:xlink="http://www.w3.org/1999/xlink" content-type="dwc:family" xlink:type="simple"><tp:taxon-name><tp:taxon-name-part taxon-name-part-type="family">Tachinidae</tp:taxon-name-part></tp:taxon-name></named-content>; genus: <named-content xmlns:xlink="http://www.w3.org/1999/xlink" content-type="dwc:genus" xlink:type="simple"><tp:taxon-name><tp:taxon-name-part taxon-name-part-type="genus">Telothyria</tp:taxon-name-part></tp:taxon-name></named-content>; specificEpithet: <named-content xmlns:xlink="http://www.w3.org/1999/xlink" content-type="dwc:specificEpithet" xlink:type="simple"><tp:taxon-name><tp:taxon-name-part taxon-name-part-type="genus" reg="Telothyria"/><tp:taxon-name-part taxon-name-part-type="species" reg="incisa">incisa</tp:taxon-name-part></tp:taxon-name></named-content>; scientificNameAuthorship: <named-content xmlns:xlink="http://www.w3.org/1999/xlink" content-type="dwc:scientificNameAuthorship" xlink:type="simple">Fleming &amp; Wood, 2018</named-content>; <bold>Location:</bold> continent: <named-content xmlns:xlink="http://www.w3.org/1999/xlink" content-type="dwc:continent" xlink:type="simple">Central America</named-content>; country: <named-content xmlns:xlink="http://www.w3.org/1999/xlink" content-type="dwc:country" xlink:type="simple">Costa Rica</named-content>; countryCode: <named-content xmlns:xlink="http://www.w3.org/1999/xlink" content-type="dwc:countryCode" xlink:type="simple">CR</named-content>; stateProvince: <named-content xmlns:xlink="http://www.w3.org/1999/xlink" content-type="dwc:stateProvince" xlink:type="simple">Alajuela</named-content>; county: <named-content xmlns:xlink="http://www.w3.org/1999/xlink" content-type="dwc:county" xlink:type="simple">Sector San Cristobal</named-content>; locality: <named-content xmlns:xlink="http://www.w3.org/1999/xlink" content-type="dwc:locality" xlink:type="simple">Area de Conservacion Guanacaste</named-content>; verbatimLocality: <named-content xmlns:xlink="http://www.w3.org/1999/xlink" content-type="dwc:verbatimLocality" xlink:type="simple">Puente Palma</named-content>; verbatimElevation: <named-content xmlns:xlink="http://www.w3.org/1999/xlink" content-type="dwc:verbatimElevation" xlink:type="simple">460</named-content>; verbatimLatitude: <named-content xmlns:xlink="http://www.w3.org/1999/xlink" content-type="dwc:verbatimLatitude" xlink:type="simple">10.9163</named-content>; verbatimLongitude: <named-content xmlns:xlink="http://www.w3.org/1999/xlink" content-type="dwc:verbatimLongitude" xlink:type="simple">-85.3787</named-content>; verbatimCoordinateSystem: <named-content xmlns:xlink="http://www.w3.org/1999/xlink" content-type="dwc:verbatimCoordinateSystem" xlink:type="simple">Decimal</named-content>; decimalLatitude: <named-content xmlns:xlink="http://www.w3.org/1999/xlink" content-type="dwc:decimalLatitude" xlink:type="simple">10.9163</named-content>; decimalLongitude: <named-content xmlns:xlink="http://www.w3.org/1999/xlink" content-type="dwc:decimalLongitude" xlink:type="simple">-85.3787</named-content>; <bold>Identification:</bold> identifiedBy: <named-content xmlns:xlink="http://www.w3.org/1999/xlink" content-type="dwc:identifiedBy" xlink:type="simple">AJ Fleming</named-content>; dateIdentified: <named-content xmlns:xlink="http://www.w3.org/1999/xlink" content-type="dwc:dateIdentified" xlink:type="simple">2018</named-content>; <bold>Event:</bold> samplingProtocol: <named-content xmlns:xlink="http://www.w3.org/1999/xlink" content-type="dwc:samplingProtocol" xlink:type="simple">Reared from the larva of the <tp:taxon-name><tp:taxon-name-part taxon-name-part-type="family">Crambidae</tp:taxon-name-part></tp:taxon-name>, <tp:taxon-name><tp:taxon-name-part taxon-name-part-type="genus" reg="Herpetogramma">Herpetogramma</tp:taxon-name-part></tp:taxon-name> Janzen07</named-content>; verbatimEventDate: <named-content xmlns:xlink="http://www.w3.org/1999/xlink" content-type="dwc:verbatimEventDate" xlink:type="simple">21-Jan-2010</named-content>; <bold>Record Level:</bold> language: <named-content xmlns:xlink="http://www.w3.org/1999/xlink" content-type="dwc:language" xlink:type="simple">en</named-content>; institutionCode: <named-content xmlns:xlink="http://www.w3.org/1999/xlink" content-type="dwc:institutionCode" xlink:type="simple">CNC</named-content>; collectionCode: <named-content xmlns:xlink="http://www.w3.org/1999/xlink" content-type="dwc:collectionCode" xlink:type="simple">Insects</named-content>; basisOfRecord: <named-content xmlns:xlink="http://www.w3.org/1999/xlink" content-type="dwc:basisOfRecord" xlink:type="simple">Pinned Specimen</named-content></p></list-item></list></tp:treatment-sec><tp:treatment-sec sec-type="Description"><title>Description</title><p><bold>Male.</bold> Length: 6–9 mm (Fig. <xref ref-type="fig" rid="F3996894">32</xref>). <bold>Head</bold> (Fig. <xref ref-type="fig" rid="F3996894">32</xref><xref ref-type="fig" rid="F3996900">b</xref>): frons narrow, 1/5–1/6 of head width; gena 1/9–1/12 of head height; three reclinate orbital setae; anteriormost reclinate orbital one 1/2 times longer than uppermost frontal seta; ocellar setae absent; outer vertical seta absent; fronto-orbital plate gold on uppermost 20–30%; fronto-orbital plate with short blonde hairs interspersed among frontal setae; parafacial brilliant silver; facial ridge bare; palpus digitiform, sparsely haired along outer margin; arista orange-brown plumose, distinctly-thickened on basal 1/10, microtrichia at most 3X as long as width of arista; postpedicel orange over at most 50% of surface; postocular region behind margin of eye upper 1/3 gold, with lower 2/3 including gena silver tomentose; upper half of occiput gold tomentose. <bold>Thorax</bold> (Fig. <xref ref-type="fig" rid="F3996894">32</xref><xref ref-type="fig" rid="F3996899">a</xref>, <xref ref-type="fig" rid="F3996901">c</xref>): golden tomentose, with four almost indistinct dorsal stripes, outermost pair broken across suture, reaching just beyond 3rd postsutural dorsocentral, innermost pair slightly broken across suture, only extending up to 2nd postsutural dorsocentral; thorax with plumose hairs absent from disc of scutum, with black and blonde non-plumose hairs dorsally; chaetotaxy: 4–5 postpronotal setae, basal setae arranged in a straight line; supra-alar setae 2:3; intra-alar setae 1–2:3; dorsocentral setae 4:3; acrostichal setae 4:3; katepisternum with two setae. Scutellum golden tomentose; two pairs of strong marginal setae (basal and subapical) and a small pair of crossed apical scutellar setae 1/5th as long as subapical scutellars; basal scutellar setae subequal in length to subapical setae; subapical setae straight to slightly divergent; underside of scutellum bearing regular non-plumose blonde hairs below basal scutellar setae. <bold>Legs</bold>: foreleg yellow ground color, midleg yellow coxa and half of femur yellow remainder of femur and tarsi and tibia brown, hindleg dark brown extending from halfway along femur to tarsi; anterior leg tibia with regular fringe of short equally spaced setae along upper half of anteroventral surface, with one posterodorsal setae. <bold>Wings</bold>: basicosta ivory white; all veins bare, with only 1–2 setulae at base of R<sub>4+5</sub>; calypters pale white translucent with a pale yellow fringe. <bold>Abdomen</bold> (Fig. <xref ref-type="fig" rid="F3996894">32</xref><xref ref-type="fig" rid="F3996899">a</xref>, <xref ref-type="fig" rid="F3996901">c</xref>): ground color yellow-orange; ST1+2 brown over medial 30%, with yellow ventrolaterally, extending into a longitudinal middorsal brown stripe up to posterior edge of T4; T3 and T4 each with dense gold tomentum along anterior marginal 10–20%, thinning and extending over remainder of tergite, basal 10%, lacking tomentum creating the appearance of dark bands; T5 entirely orange with gold tomentum and a basal medial brown triangle; median marginal setae present only on T4 and T5; median discal setae absent. <bold>Male terminalia</bold> (Fig. <xref ref-type="fig" rid="F3996894">32</xref><xref ref-type="fig" rid="F3996902">d</xref>, <xref ref-type="fig" rid="F3996903">e</xref>, <xref ref-type="fig" rid="F3996904">f</xref>): Sternite 5 with a narrow and shallow median cleft, strongly v-shaped, margins lightly pollinose; lateral lobes of sternite rounded apically, with 3–4 short weak setulae; basal section of sternite 5 subequal to slightly longer than length of apical lobes, median cleft only 1/3 length of apical section. Cerci in posterior view sharply pointed triangular at most a very slight shoulder along the basal 1/3, equal in length to surstyli, fused along entire length; in lateral view, with a slight downward curve on apical 1/3; several strong widely spaced setulae along basal 2/3rds. Surstylus in lateral view, almost equilateral along its length rounded at tip, slightly pinched at midpoint appearing digitiform or clubbed; surstylus appearing fused with epandrium; when viewed dorsally surstyli appear bowed, curving inwards and then slightly diverging again at apices. Basiphallus short and slender. Distiphallus subequal in length to basiphallus and tubular, very slightly sail-shaped at apex.</p><p><bold>Female.</bold> Length: 5–7 mm (Fig. <xref ref-type="fig" rid="F4036788">33</xref>). <bold>Head</bold> (Fig. <xref ref-type="fig" rid="F4036788">33</xref><xref ref-type="fig" rid="F4036794">b</xref>): as in male with the following exceptions: fronto-orbital plate 30% gold; parafacial brilliant silver; frons 1/4 of head width; two inner reclinate orbital setae; two proclinate orbital setae; outer vertical seta present. <bold>Thorax</bold> (Fig. <xref ref-type="fig" rid="F4036788">33</xref><xref ref-type="fig" rid="F4036793">a</xref>, <xref ref-type="fig" rid="F4036795">c</xref>): meron without any plumose hairs only 5–10 typical meral setae. Legs: foreleg yellow ground color, midleg yellow coxa with femur, tarsi overall brown, with yellow spot on proximal end of femur, hindleg entirely dark brown extending from entire femur to tarsi; anterior leg tibia with regular fringe of short irregularly spaced setae along upper half of anteroventral surface, with 1–2 posterodorsal setae. <bold>Abdomen</bold> (Fig. <xref ref-type="fig" rid="F4036788">33</xref><xref ref-type="fig" rid="F4036793">a</xref>, <xref ref-type="fig" rid="F4036795">c</xref>): ground color brown dorsally on ST1+2 and T3 with orange laterally; T4 entirely brown ground color; T5 as in male.</p></tp:treatment-sec><tp:treatment-sec sec-type="Diagnosis"><title>Diagnosis</title><p><italic><tp:taxon-name><tp:taxon-name-part taxon-name-part-type="genus" reg="Telothyria">Telothyria</tp:taxon-name-part> <tp:taxon-name-part taxon-name-part-type="species" reg="incisa">incisa</tp:taxon-name-part></tp:taxon-name></italic> <bold>sp. n.</bold> can be distinguished from all other <italic><tp:taxon-name><tp:taxon-name-part taxon-name-part-type="genus" reg="Telothyria">Telothyria</tp:taxon-name-part></tp:taxon-name></italic> by the following combination of traits: ocellar setae absent, fronto-orbital plate mostly silver with short blonde hairs, gold on uppermost 20–30%; plumose hairs absent from disc of scutum, katepisternum with two setae, and T5 orange with a dorsomedial dark triangle, and gold tomentum. Differs from its closest congener <tp:taxon-name><tp:taxon-name-part taxon-name-part-type="genus" reg="Telothyria">T.</tp:taxon-name-part> <tp:taxon-name-part taxon-name-part-type="species" reg="peltata">peltata</tp:taxon-name-part></tp:taxon-name>, by the shallow v-shaped median cleft, 1/4 length of posterior section of sternite 5.</p></tp:treatment-sec><tp:treatment-sec sec-type="Etymology"><title>Etymology</title><p><italic><tp:taxon-name><tp:taxon-name-part taxon-name-part-type="genus" reg="Telothyria">Telothyria</tp:taxon-name-part> <tp:taxon-name-part taxon-name-part-type="species" reg="incisa">incisa</tp:taxon-name-part></tp:taxon-name></italic> <bold>sp. n.</bold> From the Latin noun “<italic>incisus</italic>”, meaning "cut into", in reference to the v-shaped median cleft in sternite 5.</p></tp:treatment-sec><tp:treatment-sec sec-type="Distribution"><title>Distribution</title><p>Costa Rica, ACG, Alajuela Province, 96–560 m elevation.</p></tp:treatment-sec><tp:treatment-sec sec-type="Ecology"><title>Ecology</title><p><italic><tp:taxon-name><tp:taxon-name-part taxon-name-part-type="genus" reg="Telothyria">Telothyria</tp:taxon-name-part> <tp:taxon-name-part taxon-name-part-type="species" reg="incisa">incisa</tp:taxon-name-part></tp:taxon-name></italic> <bold>sp. n.</bold> has been reared 106 times from one species of <tp:taxon-name><tp:taxon-name-part taxon-name-part-type="order">Lepidoptera</tp:taxon-name-part></tp:taxon-name> in the family <tp:taxon-name><tp:taxon-name-part taxon-name-part-type="family">Crambidae</tp:taxon-name-part></tp:taxon-name>: <italic><tp:taxon-name><tp:taxon-name-part taxon-name-part-type="genus" reg="Herpetogramma">Herpetogramma</tp:taxon-name-part></tp:taxon-name></italic> Janzen07 in rain forest.</p></tp:treatment-sec><tp:treatment-sec><!--Section generated to contain objects referenced in tp:taxon-treatment.--><fig-group id="F3996894" position="float" orientation="portrait"><caption><p><italic><tp:taxon-name><tp:taxon-name-part taxon-name-part-type="genus" reg="Telothyria">Telothyria</tp:taxon-name-part> <tp:taxon-name-part taxon-name-part-type="species" reg="incisa">incisa</tp:taxon-name-part></tp:taxon-name></italic> <bold>sp. n.</bold> habitus images <bold>a–c</bold>: male, holotype n. DHJPAR0037586; terminalia images <bold>d–f</bold>: male, paratype n. DHJPAR0037581</p></caption><fig id="F3996899" position="float" orientation="portrait"><object-id xmlns:xlink="http://www.w3.org/1999/xlink" content-type="arpha" xlink:type="simple">8C58545D-7BC4-5230-83B4-6DBC938AEA41</object-id><object-id xmlns:xlink="http://www.w3.org/1999/xlink" content-type="doi" xlink:type="simple">10.3897/BDJ.8.e47157.figure32a</object-id><label>Figure 32a.</label><caption><p>dorsal view.</p></caption><graphic xmlns:xlink="http://www.w3.org/1999/xlink" xlink:href="bdj-08-e47157-g032_a.jpg" xlink:type="simple" position="float" orientation="portrait" id="oo_179824.jpg"><uri content-type="original_file" xlink:type="simple">https://binary.pensoft.net/fig/179824</uri></graphic></fig><fig id="F3996900" position="float" orientation="portrait"><object-id xmlns:xlink="http://www.w3.org/1999/xlink" content-type="arpha" xlink:type="simple">B2936CCA-A4C7-556C-A138-C19DA18944E5</object-id><object-id xmlns:xlink="http://www.w3.org/1999/xlink" content-type="doi" xlink:type="simple">10.3897/BDJ.8.e47157.figure32b</object-id><label>Figure 32b.</label><caption><p>frontal view.</p></caption><graphic xmlns:xlink="http://www.w3.org/1999/xlink" xlink:href="bdj-08-e47157-g032_b.jpg" xlink:type="simple" position="float" orientation="portrait" id="oo_179825.jpg"><uri content-type="original_file" xlink:type="simple">https://binary.pensoft.net/fig/179825</uri></graphic></fig><fig id="F3996901" position="float" orientation="portrait"><object-id xmlns:xlink="http://www.w3.org/1999/xlink" content-type="arpha" xlink:type="simple">07EAC844-B10D-5DD8-B28C-C36A68B361F1</object-id><object-id xmlns:xlink="http://www.w3.org/1999/xlink" content-type="doi" xlink:type="simple">10.3897/BDJ.8.e47157.figure32c</object-id><label>Figure 32c.</label><caption><p>lateral view.</p></caption><graphic xmlns:xlink="http://www.w3.org/1999/xlink" xlink:href="bdj-08-e47157-g032_c.jpg" xlink:type="simple" position="float" orientation="portrait" id="oo_179827.jpg"><uri content-type="original_file" xlink:type="simple">https://binary.pensoft.net/fig/179827</uri></graphic></fig><fig id="F3996902" position="float" orientation="portrait"><object-id xmlns:xlink="http://www.w3.org/1999/xlink" content-type="arpha" xlink:type="simple">BD7F2253-D04F-57E5-8C48-B9D0A16DD71C</object-id><object-id xmlns:xlink="http://www.w3.org/1999/xlink" content-type="doi" xlink:type="simple">10.3897/BDJ.8.e47157.figure32d</object-id><label>Figure 32d.</label><caption><p>caudal view.</p></caption><graphic xmlns:xlink="http://www.w3.org/1999/xlink" xlink:href="bdj-08-e47157-g032_d.jpg" xlink:type="simple" position="float" orientation="portrait" id="oo_373370.jpg"><uri content-type="original_file" xlink:type="simple">https://binary.pensoft.net/fig/373370</uri></graphic></fig><fig id="F3996903" position="float" orientation="portrait"><object-id xmlns:xlink="http://www.w3.org/1999/xlink" content-type="arpha" xlink:type="simple">D7748B69-5F68-581F-BEF8-6FC072F6D6BE</object-id><object-id xmlns:xlink="http://www.w3.org/1999/xlink" content-type="doi" xlink:type="simple">10.3897/BDJ.8.e47157.figure32e</object-id><label>Figure 32e.</label><caption><p>lateral view.</p></caption><graphic xmlns:xlink="http://www.w3.org/1999/xlink" xlink:href="bdj-08-e47157-g032_e.jpg" xlink:type="simple" position="float" orientation="portrait" id="oo_373368.jpg"><uri content-type="original_file" xlink:type="simple">https://binary.pensoft.net/fig/373368</uri></graphic></fig><fig id="F3996904" position="float" orientation="portrait"><object-id xmlns:xlink="http://www.w3.org/1999/xlink" content-type="arpha" xlink:type="simple">28C2F7A5-D90B-5C94-A6A4-DD46A32B8612</object-id><object-id xmlns:xlink="http://www.w3.org/1999/xlink" content-type="doi" xlink:type="simple">10.3897/BDJ.8.e47157.figure32f</object-id><label>Figure 32f.</label><caption><p>sternite 5, ventral view.</p></caption><graphic xmlns:xlink="http://www.w3.org/1999/xlink" xlink:href="bdj-08-e47157-g032_f.jpg" xlink:type="simple" position="float" orientation="portrait" id="oo_373369.jpg"><uri content-type="original_file" xlink:type="simple">https://binary.pensoft.net/fig/373369</uri></graphic></fig></fig-group><fig id="F3996900" position="float" orientation="portrait"><object-id xmlns:xlink="http://www.w3.org/1999/xlink" content-type="arpha" xlink:type="simple">B2936CCA-A4C7-556C-A138-C19DA18944E5</object-id><object-id xmlns:xlink="http://www.w3.org/1999/xlink" content-type="doi" xlink:type="simple">10.3897/BDJ.8.e47157.figure32b</object-id><label>Figure 32b.</label><caption><p>frontal view.</p></caption><graphic xmlns:xlink="http://www.w3.org/1999/xlink" xlink:href="bdj-08-e47157-g032_b.jpg" xlink:type="simple" position="float" orientation="portrait" id="oo_179825.jpg"><uri content-type="original_file" xlink:type="simple">https://binary.pensoft.net/fig/179825</uri></graphic></fig><fig id="F3996899" position="float" orientation="portrait"><object-id xmlns:xlink="http://www.w3.org/1999/xlink" content-type="arpha" xlink:type="simple">8C58545D-7BC4-5230-83B4-6DBC938AEA41</object-id><object-id xmlns:xlink="http://www.w3.org/1999/xlink" content-type="doi" xlink:type="simple">10.3897/BDJ.8.e47157.figure32a</object-id><label>Figure 32a.</label><caption><p>dorsal view.</p></caption><graphic xmlns:xlink="http://www.w3.org/1999/xlink" xlink:href="bdj-08-e47157-g032_a.jpg" xlink:type="simple" position="float" orientation="portrait" id="oo_179824.jpg"><uri content-type="original_file" xlink:type="simple">https://binary.pensoft.net/fig/179824</uri></graphic></fig><fig id="F3996901" position="float" orientation="portrait"><object-id xmlns:xlink="http://www.w3.org/1999/xlink" content-type="arpha" xlink:type="simple">07EAC844-B10D-5DD8-B28C-C36A68B361F1</object-id><object-id xmlns:xlink="http://www.w3.org/1999/xlink" content-type="doi" xlink:type="simple">10.3897/BDJ.8.e47157.figure32c</object-id><label>Figure 32c.</label><caption><p>lateral view.</p></caption><graphic xmlns:xlink="http://www.w3.org/1999/xlink" xlink:href="bdj-08-e47157-g032_c.jpg" xlink:type="simple" position="float" orientation="portrait" id="oo_179827.jpg"><uri content-type="original_file" xlink:type="simple">https://binary.pensoft.net/fig/179827</uri></graphic></fig><fig id="F3996902" position="float" orientation="portrait"><object-id xmlns:xlink="http://www.w3.org/1999/xlink" content-type="arpha" xlink:type="simple">BD7F2253-D04F-57E5-8C48-B9D0A16DD71C</object-id><object-id xmlns:xlink="http://www.w3.org/1999/xlink" content-type="doi" xlink:type="simple">10.3897/BDJ.8.e47157.figure32d</object-id><label>Figure 32d.</label><caption><p>caudal view.</p></caption><graphic xmlns:xlink="http://www.w3.org/1999/xlink" xlink:href="bdj-08-e47157-g032_d.jpg" xlink:type="simple" position="float" orientation="portrait" id="oo_373370.jpg"><uri content-type="original_file" xlink:type="simple">https://binary.pensoft.net/fig/373370</uri></graphic></fig><fig id="F3996903" position="float" orientation="portrait"><object-id xmlns:xlink="http://www.w3.org/1999/xlink" content-type="arpha" xlink:type="simple">D7748B69-5F68-581F-BEF8-6FC072F6D6BE</object-id><object-id xmlns:xlink="http://www.w3.org/1999/xlink" content-type="doi" xlink:type="simple">10.3897/BDJ.8.e47157.figure32e</object-id><label>Figure 32e.</label><caption><p>lateral view.</p></caption><graphic xmlns:xlink="http://www.w3.org/1999/xlink" xlink:href="bdj-08-e47157-g032_e.jpg" xlink:type="simple" position="float" orientation="portrait" id="oo_373368.jpg"><uri content-type="original_file" xlink:type="simple">https://binary.pensoft.net/fig/373368</uri></graphic></fig><fig id="F3996904" position="float" orientation="portrait"><object-id xmlns:xlink="http://www.w3.org/1999/xlink" content-type="arpha" xlink:type="simple">28C2F7A5-D90B-5C94-A6A4-DD46A32B8612</object-id><object-id xmlns:xlink="http://www.w3.org/1999/xlink" content-type="doi" xlink:type="simple">10.3897/BDJ.8.e47157.figure32f</object-id><label>Figure 32f.</label><caption><p>sternite 5, ventral view.</p></caption><graphic xmlns:xlink="http://www.w3.org/1999/xlink" xlink:href="bdj-08-e47157-g032_f.jpg" xlink:type="simple" position="float" orientation="portrait" id="oo_373369.jpg"><uri content-type="original_file" xlink:type="simple">https://binary.pensoft.net/fig/373369</uri></graphic></fig><fig-group id="F4036788" position="float" orientation="portrait"><caption><p><italic><tp:taxon-name><tp:taxon-name-part taxon-name-part-type="genus" reg="Telothyria">Telothyria</tp:taxon-name-part> <tp:taxon-name-part taxon-name-part-type="species" reg="incisa">incisa</tp:taxon-name-part></tp:taxon-name></italic> <bold>sp. n.</bold> habitus images <bold>a–c</bold>: female, paratype n. DHJPAR0037282</p></caption><fig id="F4036793" position="float" orientation="portrait"><object-id xmlns:xlink="http://www.w3.org/1999/xlink" content-type="arpha" xlink:type="simple">362F757F-8B00-56AE-A028-67511CA01C03</object-id><object-id xmlns:xlink="http://www.w3.org/1999/xlink" content-type="doi" xlink:type="simple">10.3897/BDJ.8.e47157.figure33a</object-id><label>Figure 33a.</label><caption><p>dorsal view.</p></caption><graphic xmlns:xlink="http://www.w3.org/1999/xlink" xlink:href="bdj-08-e47157-g033_a.jpg" xlink:type="simple" position="float" orientation="portrait" id="oo_183351.jpg"><uri content-type="original_file" xlink:type="simple">https://binary.pensoft.net/fig/183351</uri></graphic></fig><fig id="F4036794" position="float" orientation="portrait"><object-id xmlns:xlink="http://www.w3.org/1999/xlink" content-type="arpha" xlink:type="simple">EDAE86CA-E946-59BC-9DC6-98463A7F37A1</object-id><object-id xmlns:xlink="http://www.w3.org/1999/xlink" content-type="doi" xlink:type="simple">10.3897/BDJ.8.e47157.figure33b</object-id><label>Figure 33b.</label><caption><p>frontal view.</p></caption><graphic xmlns:xlink="http://www.w3.org/1999/xlink" xlink:href="bdj-08-e47157-g033_b.jpg" xlink:type="simple" position="float" orientation="portrait" id="oo_183352.jpg"><uri content-type="original_file" xlink:type="simple">https://binary.pensoft.net/fig/183352</uri></graphic></fig><fig id="F4036795" position="float" orientation="portrait"><object-id xmlns:xlink="http://www.w3.org/1999/xlink" content-type="arpha" xlink:type="simple">74E45121-E0E9-52BD-A082-93EE1C9BC704</object-id><object-id xmlns:xlink="http://www.w3.org/1999/xlink" content-type="doi" xlink:type="simple">10.3897/BDJ.8.e47157.figure33c</object-id><label>Figure 33c.</label><caption><p>lateral view.</p></caption><graphic xmlns:xlink="http://www.w3.org/1999/xlink" xlink:href="bdj-08-e47157-g033_c.jpg" xlink:type="simple" position="float" orientation="portrait" id="oo_183353.jpg"><uri content-type="original_file" xlink:type="simple">https://binary.pensoft.net/fig/183353</uri></graphic></fig></fig-group><fig id="F4036794" position="float" orientation="portrait"><object-id xmlns:xlink="http://www.w3.org/1999/xlink" content-type="arpha" xlink:type="simple">EDAE86CA-E946-59BC-9DC6-98463A7F37A1</object-id><object-id xmlns:xlink="http://www.w3.org/1999/xlink" content-type="doi" xlink:type="simple">10.3897/BDJ.8.e47157.figure33b</object-id><label>Figure 33b.</label><caption><p>frontal view.</p></caption><graphic xmlns:xlink="http://www.w3.org/1999/xlink" xlink:href="bdj-08-e47157-g033_b.jpg" xlink:type="simple" position="float" orientation="portrait" id="oo_183352.jpg"><uri content-type="original_file" xlink:type="simple">https://binary.pensoft.net/fig/183352</uri></graphic></fig><fig id="F4036793" position="float" orientation="portrait"><object-id xmlns:xlink="http://www.w3.org/1999/xlink" content-type="arpha" xlink:type="simple">362F757F-8B00-56AE-A028-67511CA01C03</object-id><object-id xmlns:xlink="http://www.w3.org/1999/xlink" content-type="doi" xlink:type="simple">10.3897/BDJ.8.e47157.figure33a</object-id><label>Figure 33a.</label><caption><p>dorsal view.</p></caption><graphic xmlns:xlink="http://www.w3.org/1999/xlink" xlink:href="bdj-08-e47157-g033_a.jpg" xlink:type="simple" position="float" orientation="portrait" id="oo_183351.jpg"><uri content-type="original_file" xlink:type="simple">https://binary.pensoft.net/fig/183351</uri></graphic></fig><fig id="F4036795" position="float" orientation="portrait"><object-id xmlns:xlink="http://www.w3.org/1999/xlink" content-type="arpha" xlink:type="simple">74E45121-E0E9-52BD-A082-93EE1C9BC704</object-id><object-id xmlns:xlink="http://www.w3.org/1999/xlink" content-type="doi" xlink:type="simple">10.3897/BDJ.8.e47157.figure33c</object-id><label>Figure 33c.</label><caption><p>lateral view.</p></caption><graphic xmlns:xlink="http://www.w3.org/1999/xlink" xlink:href="bdj-08-e47157-g033_c.jpg" xlink:type="simple" position="float" orientation="portrait" id="oo_183353.jpg"><uri content-type="original_file" xlink:type="simple">https://binary.pensoft.net/fig/183353</uri></graphic></fig></tp:treatment-sec></tp:taxon-treatment>
