# Supplementary material for: Revision of Telothyria van der Wulp (Diptera: Tachinidae) and twenty-five new species from Area de Conservación Guanacaste in northwestern Costa Rica with a key to Mesoamerican species
Source: Biodivers Data J. 2020 Apr 28;8:e47157. doi: 10.3897/BDJ.8.e47157 (PMC7200895; doi:10.3897/BDJ.8.e47157)
Supplement: XML Treatment for Telothyria peltata [file BDJ.8.e47157-treatment26.xml]

<!DOCTYPE tp:taxon-treatment
  PUBLIC "-//TaxonX//DTD Taxonomic Treatment Publishing DTD v0 20100105//EN" "tax-treatment-NSO.dtd">
<tp:taxon-treatment xmlns:tp="http://www.plazi.org/taxpub"><tp:treatment-meta><mixed-citation publication-type="journal"><person-group><name><surname>Fleming</surname><given-names>AJ</given-names></name><name><surname>Wood</surname><given-names>D. Monty</given-names></name><name><surname>Smith</surname><given-names>M. Alex</given-names></name><name><surname>Dapkey</surname><given-names>Tanya</given-names></name><name><surname>Hallwachs</surname><given-names>Winnie</given-names></name><name><surname>Janzen</surname><given-names>Daniel</given-names></name></person-group><article-title>Revision of <italic><tp:taxon-name><tp:taxon-name-part taxon-name-part-type="genus" reg="Telothyria">Telothyria</tp:taxon-name-part></tp:taxon-name></italic> van der Wulp (<tp:taxon-name><tp:taxon-name-part taxon-name-part-type="order">Diptera</tp:taxon-name-part></tp:taxon-name>: <tp:taxon-name><tp:taxon-name-part taxon-name-part-type="family">Tachinidae</tp:taxon-name-part></tp:taxon-name>) and twenty-five new species from Area de Conservación Guanacaste in northwestern Costa Rica with a key to Mesoamerican species</article-title><source>Biodivers Data J</source><day>28</day><month>4</month><year>2020</year><volume>8</volume><pub-id pub-id-type="doi">10.3897/BDJ.8.e47157</pub-id></mixed-citation></tp:treatment-meta><tp:nomenclature><tp:taxon-name><object-id xmlns:xlink="http://www.w3.org/1999/xlink" content-type="arpha" xlink:type="simple">222596FE-1326-5B13-A7F5-750184DA284D</object-id><tp:taxon-name-part taxon-name-part-type="genus">Telothyria</tp:taxon-name-part> <tp:taxon-name-part taxon-name-part-type="species">peltata</tp:taxon-name-part><object-id xmlns:xlink="http://www.w3.org/1999/xlink" content-type="zoobank" xlink:type="simple" object-id-type="ZooBank">urn:lsid:zoobank.org:act:ED8375CB-4D25-4CCB-BA99-BD3EAFE3C62A</object-id></tp:taxon-name><tp:taxon-authority>Fleming &amp; Wood</tp:taxon-authority><tp:taxon-status xmlns:xlink="http://www.w3.org/1999/xlink" xlink:type="simple">sp. n.</tp:taxon-status></tp:nomenclature><tp:treatment-sec sec-type="materials"><title>Materials</title><list list-type="alpha-lower" list-content="occurrences"><list-item><p><bold>Type status:</bold> <named-content xmlns:xlink="http://www.w3.org/1999/xlink" content-type="dwc:typeStatus" xlink:type="simple">Holotype</named-content>. <bold>Occurrence:</bold> occurrenceDetails: <named-content xmlns:xlink="http://www.w3.org/1999/xlink" content-type="dwc:occurrenceDetails" xlink:type="simple"><ext-link ext-link-type="uri" xlink:href="http://janzen.sas.upenn.edu" xlink:type="simple">http://janzen.sas.upenn.edu</ext-link></named-content>; catalogNumber: <named-content xmlns:xlink="http://www.w3.org/1999/xlink" content-type="dwc:catalogNumber" xlink:type="simple">DHJPAR0050298</named-content>; recordedBy: <named-content xmlns:xlink="http://www.w3.org/1999/xlink" content-type="dwc:recordedBy" xlink:type="simple">D.H. Janzen, W. Hallwachs &amp; Gloria Sihezar</named-content>; individualID: <named-content xmlns:xlink="http://www.w3.org/1999/xlink" content-type="dwc:individualID" xlink:type="simple">DHJPAR0050298</named-content>; individualCount: <named-content xmlns:xlink="http://www.w3.org/1999/xlink" content-type="dwc:individualCount" xlink:type="simple">1</named-content>; sex: <named-content xmlns:xlink="http://www.w3.org/1999/xlink" content-type="dwc:sex" xlink:type="simple">M</named-content>; lifeStage: <named-content xmlns:xlink="http://www.w3.org/1999/xlink" content-type="dwc:lifeStage" xlink:type="simple">adult</named-content>; preparations: <named-content xmlns:xlink="http://www.w3.org/1999/xlink" content-type="dwc:preparations" xlink:type="simple">pinned</named-content>; otherCatalogNumbers: <named-content xmlns:xlink="http://www.w3.org/1999/xlink" content-type="dwc:otherCatalogNumbers" xlink:type="simple">ACGAZ1612-12, 12-SRNP-3715,</named-content>; <bold>Taxon:</bold> scientificName: <named-content xmlns:xlink="http://www.w3.org/1999/xlink" content-type="dwc:scientificName" xlink:type="simple"><tp:taxon-name><tp:taxon-name-part taxon-name-part-type="genus" reg="Telothyria">Telothyria</tp:taxon-name-part> <tp:taxon-name-part taxon-name-part-type="species" reg="peltata">peltata</tp:taxon-name-part></tp:taxon-name></named-content>; phylum: <named-content xmlns:xlink="http://www.w3.org/1999/xlink" content-type="dwc:phylum" xlink:type="simple"><tp:taxon-name><tp:taxon-name-part taxon-name-part-type="phylum">Arthropoda</tp:taxon-name-part></tp:taxon-name></named-content>; class: <named-content xmlns:xlink="http://www.w3.org/1999/xlink" content-type="dwc:class" xlink:type="simple"><tp:taxon-name><tp:taxon-name-part taxon-name-part-type="class">Insecta</tp:taxon-name-part></tp:taxon-name></named-content>; order: <named-content xmlns:xlink="http://www.w3.org/1999/xlink" content-type="dwc:order" xlink:type="simple"><tp:taxon-name><tp:taxon-name-part taxon-name-part-type="order">Diptera</tp:taxon-name-part></tp:taxon-name></named-content>; family: <named-content xmlns:xlink="http://www.w3.org/1999/xlink" content-type="dwc:family" xlink:type="simple"><tp:taxon-name><tp:taxon-name-part taxon-name-part-type="family">Tachinidae</tp:taxon-name-part></tp:taxon-name></named-content>; genus: <named-content xmlns:xlink="http://www.w3.org/1999/xlink" content-type="dwc:genus" xlink:type="simple"><tp:taxon-name><tp:taxon-name-part taxon-name-part-type="genus">Telothyria</tp:taxon-name-part></tp:taxon-name></named-content>; specificEpithet: <named-content xmlns:xlink="http://www.w3.org/1999/xlink" content-type="dwc:specificEpithet" xlink:type="simple"><tp:taxon-name><tp:taxon-name-part taxon-name-part-type="genus" reg="Telothyria"/><tp:taxon-name-part taxon-name-part-type="species" reg="peltata">peltata</tp:taxon-name-part></tp:taxon-name></named-content>; scientificNameAuthorship: <named-content xmlns:xlink="http://www.w3.org/1999/xlink" content-type="dwc:scientificNameAuthorship" xlink:type="simple">Fleming &amp; Wood, 2018</named-content>; <bold>Location:</bold> continent: <named-content xmlns:xlink="http://www.w3.org/1999/xlink" content-type="dwc:continent" xlink:type="simple">Central America</named-content>; country: <named-content xmlns:xlink="http://www.w3.org/1999/xlink" content-type="dwc:country" xlink:type="simple">Costa Rica</named-content>; countryCode: <named-content xmlns:xlink="http://www.w3.org/1999/xlink" content-type="dwc:countryCode" xlink:type="simple">CR</named-content>; stateProvince: <named-content xmlns:xlink="http://www.w3.org/1999/xlink" content-type="dwc:stateProvince" xlink:type="simple">Alajuela</named-content>; county: <named-content xmlns:xlink="http://www.w3.org/1999/xlink" content-type="dwc:county" xlink:type="simple">Sector San Cristobal</named-content>; locality: <named-content xmlns:xlink="http://www.w3.org/1999/xlink" content-type="dwc:locality" xlink:type="simple">Area de Conservacion Guanacaste</named-content>; verbatimLocality: <named-content xmlns:xlink="http://www.w3.org/1999/xlink" content-type="dwc:verbatimLocality" xlink:type="simple">Sendero Huerta</named-content>; verbatimElevation: <named-content xmlns:xlink="http://www.w3.org/1999/xlink" content-type="dwc:verbatimElevation" xlink:type="simple">527</named-content>; verbatimLatitude: <named-content xmlns:xlink="http://www.w3.org/1999/xlink" content-type="dwc:verbatimLatitude" xlink:type="simple">10.9305</named-content>; verbatimLongitude: <named-content xmlns:xlink="http://www.w3.org/1999/xlink" content-type="dwc:verbatimLongitude" xlink:type="simple">-85.3722</named-content>; verbatimCoordinateSystem: <named-content xmlns:xlink="http://www.w3.org/1999/xlink" content-type="dwc:verbatimCoordinateSystem" xlink:type="simple">Decimal</named-content>; decimalLatitude: <named-content xmlns:xlink="http://www.w3.org/1999/xlink" content-type="dwc:decimalLatitude" xlink:type="simple">10.9305</named-content>; decimalLongitude: <named-content xmlns:xlink="http://www.w3.org/1999/xlink" content-type="dwc:decimalLongitude" xlink:type="simple">-85.3722</named-content>; <bold>Identification:</bold> identifiedBy: <named-content xmlns:xlink="http://www.w3.org/1999/xlink" content-type="dwc:identifiedBy" xlink:type="simple">AJ Fleming</named-content>; dateIdentified: <named-content xmlns:xlink="http://www.w3.org/1999/xlink" content-type="dwc:dateIdentified" xlink:type="simple">2018</named-content>; <bold>Event:</bold> samplingProtocol: <named-content xmlns:xlink="http://www.w3.org/1999/xlink" content-type="dwc:samplingProtocol" xlink:type="simple">Reared from the larva of the <tp:taxon-name><tp:taxon-name-part taxon-name-part-type="family">Crambidae</tp:taxon-name-part></tp:taxon-name>, <tp:taxon-name><tp:taxon-name-part taxon-name-part-type="genus" reg="Herpetogramma">Herpetogramma</tp:taxon-name-part></tp:taxon-name> Janzen07</named-content>; verbatimEventDate: <named-content xmlns:xlink="http://www.w3.org/1999/xlink" content-type="dwc:verbatimEventDate" xlink:type="simple">30-Sep-2012</named-content>; <bold>Record Level:</bold> language: <named-content xmlns:xlink="http://www.w3.org/1999/xlink" content-type="dwc:language" xlink:type="simple">en</named-content>; institutionCode: <named-content xmlns:xlink="http://www.w3.org/1999/xlink" content-type="dwc:institutionCode" xlink:type="simple">CNC</named-content>; collectionCode: <named-content xmlns:xlink="http://www.w3.org/1999/xlink" content-type="dwc:collectionCode" xlink:type="simple">Insects</named-content>; basisOfRecord: <named-content xmlns:xlink="http://www.w3.org/1999/xlink" content-type="dwc:basisOfRecord" xlink:type="simple">Pinned Specimen</named-content></p></list-item><list-item><p><bold>Type status:</bold> <named-content xmlns:xlink="http://www.w3.org/1999/xlink" content-type="dwc:typeStatus" xlink:type="simple">Paratype</named-content>. <bold>Occurrence:</bold> occurrenceDetails: <named-content xmlns:xlink="http://www.w3.org/1999/xlink" content-type="dwc:occurrenceDetails" xlink:type="simple"><ext-link ext-link-type="uri" xlink:href="http://janzen.sas.upenn.edu" xlink:type="simple">http://janzen.sas.upenn.edu</ext-link></named-content>; catalogNumber: <named-content xmlns:xlink="http://www.w3.org/1999/xlink" content-type="dwc:catalogNumber" xlink:type="simple">DHJPAR0050636</named-content>; recordedBy: <named-content xmlns:xlink="http://www.w3.org/1999/xlink" content-type="dwc:recordedBy" xlink:type="simple">D.H. Janzen, W. Hallwachs &amp; Edwin Apu</named-content>; individualID: <named-content xmlns:xlink="http://www.w3.org/1999/xlink" content-type="dwc:individualID" xlink:type="simple">DHJPAR0050636</named-content>; individualCount: <named-content xmlns:xlink="http://www.w3.org/1999/xlink" content-type="dwc:individualCount" xlink:type="simple">1</named-content>; sex: <named-content xmlns:xlink="http://www.w3.org/1999/xlink" content-type="dwc:sex" xlink:type="simple">M</named-content>; lifeStage: <named-content xmlns:xlink="http://www.w3.org/1999/xlink" content-type="dwc:lifeStage" xlink:type="simple">adult</named-content>; preparations: <named-content xmlns:xlink="http://www.w3.org/1999/xlink" content-type="dwc:preparations" xlink:type="simple">pinned</named-content>; otherCatalogNumbers: <named-content xmlns:xlink="http://www.w3.org/1999/xlink" content-type="dwc:otherCatalogNumbers" xlink:type="simple">ACGBA3228-13, 12-SRNP-81895, <ext-link ext-link-type="uri" xlink:href="http://www.boldsystems.org/index.php/Public_BarcodeCluster?clusteruri=BOLD:AAZ2421" xlink:type="simple">BOLD:AAZ2421</ext-link></named-content>; <bold>Taxon:</bold> scientificName: <named-content xmlns:xlink="http://www.w3.org/1999/xlink" content-type="dwc:scientificName" xlink:type="simple"><tp:taxon-name><tp:taxon-name-part taxon-name-part-type="genus" reg="Telothyria">Telothyria</tp:taxon-name-part> <tp:taxon-name-part taxon-name-part-type="species" reg="peltata">peltata</tp:taxon-name-part></tp:taxon-name></named-content>; phylum: <named-content xmlns:xlink="http://www.w3.org/1999/xlink" content-type="dwc:phylum" xlink:type="simple"><tp:taxon-name><tp:taxon-name-part taxon-name-part-type="phylum">Arthropoda</tp:taxon-name-part></tp:taxon-name></named-content>; class: <named-content xmlns:xlink="http://www.w3.org/1999/xlink" content-type="dwc:class" xlink:type="simple"><tp:taxon-name><tp:taxon-name-part taxon-name-part-type="class">Insecta</tp:taxon-name-part></tp:taxon-name></named-content>; order: <named-content xmlns:xlink="http://www.w3.org/1999/xlink" content-type="dwc:order" xlink:type="simple"><tp:taxon-name><tp:taxon-name-part taxon-name-part-type="order">Diptera</tp:taxon-name-part></tp:taxon-name></named-content>; family: <named-content xmlns:xlink="http://www.w3.org/1999/xlink" content-type="dwc:family" xlink:type="simple"><tp:taxon-name><tp:taxon-name-part taxon-name-part-type="family">Tachinidae</tp:taxon-name-part></tp:taxon-name></named-content>; genus: <named-content xmlns:xlink="http://www.w3.org/1999/xlink" content-type="dwc:genus" xlink:type="simple"><tp:taxon-name><tp:taxon-name-part taxon-name-part-type="genus">Telothyria</tp:taxon-name-part></tp:taxon-name></named-content>; specificEpithet: <named-content xmlns:xlink="http://www.w3.org/1999/xlink" content-type="dwc:specificEpithet" xlink:type="simple"><tp:taxon-name><tp:taxon-name-part taxon-name-part-type="genus" reg="Telothyria"/><tp:taxon-name-part taxon-name-part-type="species" reg="peltata">peltata</tp:taxon-name-part></tp:taxon-name></named-content>; scientificNameAuthorship: <named-content xmlns:xlink="http://www.w3.org/1999/xlink" content-type="dwc:scientificNameAuthorship" xlink:type="simple">Fleming &amp; Wood, 2018</named-content>; <bold>Location:</bold> continent: <named-content xmlns:xlink="http://www.w3.org/1999/xlink" content-type="dwc:continent" xlink:type="simple">Central America</named-content>; country: <named-content xmlns:xlink="http://www.w3.org/1999/xlink" content-type="dwc:country" xlink:type="simple">Costa Rica</named-content>; countryCode: <named-content xmlns:xlink="http://www.w3.org/1999/xlink" content-type="dwc:countryCode" xlink:type="simple">CR</named-content>; stateProvince: <named-content xmlns:xlink="http://www.w3.org/1999/xlink" content-type="dwc:stateProvince" xlink:type="simple">Alajuela</named-content>; county: <named-content xmlns:xlink="http://www.w3.org/1999/xlink" content-type="dwc:county" xlink:type="simple">Sector Rincon Rain Forest</named-content>; locality: <named-content xmlns:xlink="http://www.w3.org/1999/xlink" content-type="dwc:locality" xlink:type="simple">Area de Conservacion Guanacaste</named-content>; verbatimLocality: <named-content xmlns:xlink="http://www.w3.org/1999/xlink" content-type="dwc:verbatimLocality" xlink:type="simple">Jacobo</named-content>; verbatimElevation: <named-content xmlns:xlink="http://www.w3.org/1999/xlink" content-type="dwc:verbatimElevation" xlink:type="simple">461</named-content>; verbatimLatitude: <named-content xmlns:xlink="http://www.w3.org/1999/xlink" content-type="dwc:verbatimLatitude" xlink:type="simple">10.9408</named-content>; verbatimLongitude: <named-content xmlns:xlink="http://www.w3.org/1999/xlink" content-type="dwc:verbatimLongitude" xlink:type="simple">-85.3177</named-content>; verbatimCoordinateSystem: <named-content xmlns:xlink="http://www.w3.org/1999/xlink" content-type="dwc:verbatimCoordinateSystem" xlink:type="simple">Decimal</named-content>; decimalLatitude: <named-content xmlns:xlink="http://www.w3.org/1999/xlink" content-type="dwc:decimalLatitude" xlink:type="simple">10.9408</named-content>; decimalLongitude: <named-content xmlns:xlink="http://www.w3.org/1999/xlink" content-type="dwc:decimalLongitude" xlink:type="simple">-85.3177</named-content>; <bold>Identification:</bold> identifiedBy: <named-content xmlns:xlink="http://www.w3.org/1999/xlink" content-type="dwc:identifiedBy" xlink:type="simple">AJ Fleming</named-content>; dateIdentified: <named-content xmlns:xlink="http://www.w3.org/1999/xlink" content-type="dwc:dateIdentified" xlink:type="simple">2018</named-content>; <bold>Event:</bold> samplingProtocol: <named-content xmlns:xlink="http://www.w3.org/1999/xlink" content-type="dwc:samplingProtocol" xlink:type="simple">Reared from the larva of the <tp:taxon-name><tp:taxon-name-part taxon-name-part-type="family">Crambidae</tp:taxon-name-part></tp:taxon-name>, <tp:taxon-name><tp:taxon-name-part taxon-name-part-type="genus" reg="Herpetogramma">Herpetogramma</tp:taxon-name-part></tp:taxon-name> Janzen07</named-content>; verbatimEventDate: <named-content xmlns:xlink="http://www.w3.org/1999/xlink" content-type="dwc:verbatimEventDate" xlink:type="simple">06-Dec-2012</named-content>; <bold>Record Level:</bold> language: <named-content xmlns:xlink="http://www.w3.org/1999/xlink" content-type="dwc:language" xlink:type="simple">en</named-content>; institutionCode: <named-content xmlns:xlink="http://www.w3.org/1999/xlink" content-type="dwc:institutionCode" xlink:type="simple">CNC</named-content>; collectionCode: <named-content xmlns:xlink="http://www.w3.org/1999/xlink" content-type="dwc:collectionCode" xlink:type="simple">Insects</named-content>; basisOfRecord: <named-content xmlns:xlink="http://www.w3.org/1999/xlink" content-type="dwc:basisOfRecord" xlink:type="simple">Pinned Specimen</named-content></p></list-item><list-item><p><bold>Type status:</bold> <named-content xmlns:xlink="http://www.w3.org/1999/xlink" content-type="dwc:typeStatus" xlink:type="simple">Paratype</named-content>. <bold>Occurrence:</bold> occurrenceDetails: <named-content xmlns:xlink="http://www.w3.org/1999/xlink" content-type="dwc:occurrenceDetails" xlink:type="simple"><ext-link ext-link-type="uri" xlink:href="http://janzen.sas.upenn.edu" xlink:type="simple">http://janzen.sas.upenn.edu</ext-link></named-content>; catalogNumber: <named-content xmlns:xlink="http://www.w3.org/1999/xlink" content-type="dwc:catalogNumber" xlink:type="simple">DHJPAR0049621</named-content>; recordedBy: <named-content xmlns:xlink="http://www.w3.org/1999/xlink" content-type="dwc:recordedBy" xlink:type="simple">D.H. Janzen, W. Hallwachs &amp; Calixto Moraga</named-content>; individualID: <named-content xmlns:xlink="http://www.w3.org/1999/xlink" content-type="dwc:individualID" xlink:type="simple">DHJPAR0049621</named-content>; individualCount: <named-content xmlns:xlink="http://www.w3.org/1999/xlink" content-type="dwc:individualCount" xlink:type="simple">1</named-content>; sex: <named-content xmlns:xlink="http://www.w3.org/1999/xlink" content-type="dwc:sex" xlink:type="simple">F</named-content>; lifeStage: <named-content xmlns:xlink="http://www.w3.org/1999/xlink" content-type="dwc:lifeStage" xlink:type="simple">adult</named-content>; preparations: <named-content xmlns:xlink="http://www.w3.org/1999/xlink" content-type="dwc:preparations" xlink:type="simple">pinned</named-content>; otherCatalogNumbers: <named-content xmlns:xlink="http://www.w3.org/1999/xlink" content-type="dwc:otherCatalogNumbers" xlink:type="simple">ASHYB2415-12, 12-SRNP-30992,</named-content>; <bold>Taxon:</bold> scientificName: <named-content xmlns:xlink="http://www.w3.org/1999/xlink" content-type="dwc:scientificName" xlink:type="simple"><tp:taxon-name><tp:taxon-name-part taxon-name-part-type="genus" reg="Telothyria">Telothyria</tp:taxon-name-part> <tp:taxon-name-part taxon-name-part-type="species" reg="peltata">peltata</tp:taxon-name-part></tp:taxon-name></named-content>; phylum: <named-content xmlns:xlink="http://www.w3.org/1999/xlink" content-type="dwc:phylum" xlink:type="simple"><tp:taxon-name><tp:taxon-name-part taxon-name-part-type="phylum">Arthropoda</tp:taxon-name-part></tp:taxon-name></named-content>; class: <named-content xmlns:xlink="http://www.w3.org/1999/xlink" content-type="dwc:class" xlink:type="simple"><tp:taxon-name><tp:taxon-name-part taxon-name-part-type="class">Insecta</tp:taxon-name-part></tp:taxon-name></named-content>; order: <named-content xmlns:xlink="http://www.w3.org/1999/xlink" content-type="dwc:order" xlink:type="simple"><tp:taxon-name><tp:taxon-name-part taxon-name-part-type="order">Diptera</tp:taxon-name-part></tp:taxon-name></named-content>; family: <named-content xmlns:xlink="http://www.w3.org/1999/xlink" content-type="dwc:family" xlink:type="simple"><tp:taxon-name><tp:taxon-name-part taxon-name-part-type="family">Tachinidae</tp:taxon-name-part></tp:taxon-name></named-content>; genus: <named-content xmlns:xlink="http://www.w3.org/1999/xlink" content-type="dwc:genus" xlink:type="simple"><tp:taxon-name><tp:taxon-name-part taxon-name-part-type="genus">Telothyria</tp:taxon-name-part></tp:taxon-name></named-content>; specificEpithet: <named-content xmlns:xlink="http://www.w3.org/1999/xlink" content-type="dwc:specificEpithet" xlink:type="simple"><tp:taxon-name><tp:taxon-name-part taxon-name-part-type="genus" reg="Telothyria"/><tp:taxon-name-part taxon-name-part-type="species" reg="peltata">peltata</tp:taxon-name-part></tp:taxon-name></named-content>; scientificNameAuthorship: <named-content xmlns:xlink="http://www.w3.org/1999/xlink" content-type="dwc:scientificNameAuthorship" xlink:type="simple">Fleming &amp; Wood, 2018</named-content>; <bold>Location:</bold> continent: <named-content xmlns:xlink="http://www.w3.org/1999/xlink" content-type="dwc:continent" xlink:type="simple">Central America</named-content>; country: <named-content xmlns:xlink="http://www.w3.org/1999/xlink" content-type="dwc:country" xlink:type="simple">Costa Rica</named-content>; countryCode: <named-content xmlns:xlink="http://www.w3.org/1999/xlink" content-type="dwc:countryCode" xlink:type="simple">CR</named-content>; stateProvince: <named-content xmlns:xlink="http://www.w3.org/1999/xlink" content-type="dwc:stateProvince" xlink:type="simple">Guanacaste</named-content>; county: <named-content xmlns:xlink="http://www.w3.org/1999/xlink" content-type="dwc:county" xlink:type="simple">Sector Pitilla</named-content>; locality: <named-content xmlns:xlink="http://www.w3.org/1999/xlink" content-type="dwc:locality" xlink:type="simple">Area de Conservacion Guanacaste</named-content>; verbatimLocality: <named-content xmlns:xlink="http://www.w3.org/1999/xlink" content-type="dwc:verbatimLocality" xlink:type="simple">Sendero Carica</named-content>; verbatimElevation: <named-content xmlns:xlink="http://www.w3.org/1999/xlink" content-type="dwc:verbatimElevation" xlink:type="simple">660</named-content>; verbatimLatitude: <named-content xmlns:xlink="http://www.w3.org/1999/xlink" content-type="dwc:verbatimLatitude" xlink:type="simple">10.9928</named-content>; verbatimLongitude: <named-content xmlns:xlink="http://www.w3.org/1999/xlink" content-type="dwc:verbatimLongitude" xlink:type="simple">-85.4294</named-content>; verbatimCoordinateSystem: <named-content xmlns:xlink="http://www.w3.org/1999/xlink" content-type="dwc:verbatimCoordinateSystem" xlink:type="simple">Decimal</named-content>; decimalLatitude: <named-content xmlns:xlink="http://www.w3.org/1999/xlink" content-type="dwc:decimalLatitude" xlink:type="simple">10.9928</named-content>; decimalLongitude: <named-content xmlns:xlink="http://www.w3.org/1999/xlink" content-type="dwc:decimalLongitude" xlink:type="simple">-85.4294</named-content>; <bold>Identification:</bold> identifiedBy: <named-content xmlns:xlink="http://www.w3.org/1999/xlink" content-type="dwc:identifiedBy" xlink:type="simple">AJ Fleming</named-content>; dateIdentified: <named-content xmlns:xlink="http://www.w3.org/1999/xlink" content-type="dwc:dateIdentified" xlink:type="simple">2018</named-content>; <bold>Event:</bold> samplingProtocol: <named-content xmlns:xlink="http://www.w3.org/1999/xlink" content-type="dwc:samplingProtocol" xlink:type="simple">Reared from the larva of the <tp:taxon-name><tp:taxon-name-part taxon-name-part-type="family">Crambidae</tp:taxon-name-part></tp:taxon-name>, <tp:taxon-name><tp:taxon-name-part taxon-name-part-type="genus" reg="Herpetogramma">Herpetogramma</tp:taxon-name-part></tp:taxon-name> Janzen07</named-content>; verbatimEventDate: <named-content xmlns:xlink="http://www.w3.org/1999/xlink" content-type="dwc:verbatimEventDate" xlink:type="simple">07-Jul-2012</named-content>; <bold>Record Level:</bold> language: <named-content xmlns:xlink="http://www.w3.org/1999/xlink" content-type="dwc:language" xlink:type="simple">en</named-content>; institutionCode: <named-content xmlns:xlink="http://www.w3.org/1999/xlink" content-type="dwc:institutionCode" xlink:type="simple">CNC</named-content>; collectionCode: <named-content xmlns:xlink="http://www.w3.org/1999/xlink" content-type="dwc:collectionCode" xlink:type="simple">Insects</named-content>; basisOfRecord: <named-content xmlns:xlink="http://www.w3.org/1999/xlink" content-type="dwc:basisOfRecord" xlink:type="simple">Pinned Specimen</named-content></p></list-item><list-item><p><bold>Type status:</bold> <named-content xmlns:xlink="http://www.w3.org/1999/xlink" content-type="dwc:typeStatus" xlink:type="simple">Paratype</named-content>. <bold>Occurrence:</bold> occurrenceDetails: <named-content xmlns:xlink="http://www.w3.org/1999/xlink" content-type="dwc:occurrenceDetails" xlink:type="simple"><ext-link ext-link-type="uri" xlink:href="http://janzen.sas.upenn.edu" xlink:type="simple">http://janzen.sas.upenn.edu</ext-link></named-content>; catalogNumber: <named-content xmlns:xlink="http://www.w3.org/1999/xlink" content-type="dwc:catalogNumber" xlink:type="simple">DHJPAR0055866</named-content>; recordedBy: <named-content xmlns:xlink="http://www.w3.org/1999/xlink" content-type="dwc:recordedBy" xlink:type="simple">D.H. Janzen, W. Hallwachs &amp; Gloria Sihezar</named-content>; individualID: <named-content xmlns:xlink="http://www.w3.org/1999/xlink" content-type="dwc:individualID" xlink:type="simple">DHJPAR0055866</named-content>; individualCount: <named-content xmlns:xlink="http://www.w3.org/1999/xlink" content-type="dwc:individualCount" xlink:type="simple">1</named-content>; sex: <named-content xmlns:xlink="http://www.w3.org/1999/xlink" content-type="dwc:sex" xlink:type="simple">F</named-content>; lifeStage: <named-content xmlns:xlink="http://www.w3.org/1999/xlink" content-type="dwc:lifeStage" xlink:type="simple">adult</named-content>; preparations: <named-content xmlns:xlink="http://www.w3.org/1999/xlink" content-type="dwc:preparations" xlink:type="simple">pinned</named-content>; otherCatalogNumbers: <named-content xmlns:xlink="http://www.w3.org/1999/xlink" content-type="dwc:otherCatalogNumbers" xlink:type="simple">ASHYH2598-14, 14-SRNP-2839, <ext-link ext-link-type="uri" xlink:href="http://www.boldsystems.org/index.php/Public_BarcodeCluster?clusteruri=BOLD:AAZ2421" xlink:type="simple">BOLD:AAZ2421</ext-link></named-content>; <bold>Taxon:</bold> scientificName: <named-content xmlns:xlink="http://www.w3.org/1999/xlink" content-type="dwc:scientificName" xlink:type="simple"><tp:taxon-name><tp:taxon-name-part taxon-name-part-type="genus" reg="Telothyria">Telothyria</tp:taxon-name-part> <tp:taxon-name-part taxon-name-part-type="species" reg="peltata">peltata</tp:taxon-name-part></tp:taxon-name></named-content>; phylum: <named-content xmlns:xlink="http://www.w3.org/1999/xlink" content-type="dwc:phylum" xlink:type="simple"><tp:taxon-name><tp:taxon-name-part taxon-name-part-type="phylum">Arthropoda</tp:taxon-name-part></tp:taxon-name></named-content>; class: <named-content xmlns:xlink="http://www.w3.org/1999/xlink" content-type="dwc:class" xlink:type="simple"><tp:taxon-name><tp:taxon-name-part taxon-name-part-type="class">Insecta</tp:taxon-name-part></tp:taxon-name></named-content>; order: <named-content xmlns:xlink="http://www.w3.org/1999/xlink" content-type="dwc:order" xlink:type="simple"><tp:taxon-name><tp:taxon-name-part taxon-name-part-type="order">Diptera</tp:taxon-name-part></tp:taxon-name></named-content>; family: <named-content xmlns:xlink="http://www.w3.org/1999/xlink" content-type="dwc:family" xlink:type="simple"><tp:taxon-name><tp:taxon-name-part taxon-name-part-type="family">Tachinidae</tp:taxon-name-part></tp:taxon-name></named-content>; genus: <named-content xmlns:xlink="http://www.w3.org/1999/xlink" content-type="dwc:genus" xlink:type="simple"><tp:taxon-name><tp:taxon-name-part taxon-name-part-type="genus">Telothyria</tp:taxon-name-part></tp:taxon-name></named-content>; specificEpithet: <named-content xmlns:xlink="http://www.w3.org/1999/xlink" content-type="dwc:specificEpithet" xlink:type="simple"><tp:taxon-name><tp:taxon-name-part taxon-name-part-type="genus" reg="Telothyria"/><tp:taxon-name-part taxon-name-part-type="species" reg="peltata">peltata</tp:taxon-name-part></tp:taxon-name></named-content>; scientificNameAuthorship: <named-content xmlns:xlink="http://www.w3.org/1999/xlink" content-type="dwc:scientificNameAuthorship" xlink:type="simple">Fleming &amp; Wood, 2018</named-content>; <bold>Location:</bold> continent: <named-content xmlns:xlink="http://www.w3.org/1999/xlink" content-type="dwc:continent" xlink:type="simple">Central America</named-content>; country: <named-content xmlns:xlink="http://www.w3.org/1999/xlink" content-type="dwc:country" xlink:type="simple">Costa Rica</named-content>; countryCode: <named-content xmlns:xlink="http://www.w3.org/1999/xlink" content-type="dwc:countryCode" xlink:type="simple">CR</named-content>; stateProvince: <named-content xmlns:xlink="http://www.w3.org/1999/xlink" content-type="dwc:stateProvince" xlink:type="simple">Alajuela</named-content>; county: <named-content xmlns:xlink="http://www.w3.org/1999/xlink" content-type="dwc:county" xlink:type="simple">Sector Rincon Rain Forest</named-content>; locality: <named-content xmlns:xlink="http://www.w3.org/1999/xlink" content-type="dwc:locality" xlink:type="simple">Area de Conservacion Guanacaste</named-content>; verbatimLocality: <named-content xmlns:xlink="http://www.w3.org/1999/xlink" content-type="dwc:verbatimLocality" xlink:type="simple">Camino Albergue Oscar</named-content>; verbatimElevation: <named-content xmlns:xlink="http://www.w3.org/1999/xlink" content-type="dwc:verbatimElevation" xlink:type="simple">560</named-content>; verbatimLatitude: <named-content xmlns:xlink="http://www.w3.org/1999/xlink" content-type="dwc:verbatimLatitude" xlink:type="simple">10.8774</named-content>; verbatimLongitude: <named-content xmlns:xlink="http://www.w3.org/1999/xlink" content-type="dwc:verbatimLongitude" xlink:type="simple">-85.3236</named-content>; verbatimCoordinateSystem: <named-content xmlns:xlink="http://www.w3.org/1999/xlink" content-type="dwc:verbatimCoordinateSystem" xlink:type="simple">Decimal</named-content>; decimalLatitude: <named-content xmlns:xlink="http://www.w3.org/1999/xlink" content-type="dwc:decimalLatitude" xlink:type="simple">10.8774</named-content>; decimalLongitude: <named-content xmlns:xlink="http://www.w3.org/1999/xlink" content-type="dwc:decimalLongitude" xlink:type="simple">-85.3236</named-content>; <bold>Identification:</bold> identifiedBy: <named-content xmlns:xlink="http://www.w3.org/1999/xlink" content-type="dwc:identifiedBy" xlink:type="simple">AJ Fleming</named-content>; dateIdentified: <named-content xmlns:xlink="http://www.w3.org/1999/xlink" content-type="dwc:dateIdentified" xlink:type="simple">2018</named-content>; <bold>Event:</bold> samplingProtocol: <named-content xmlns:xlink="http://www.w3.org/1999/xlink" content-type="dwc:samplingProtocol" xlink:type="simple">Reared from the larva of the <tp:taxon-name><tp:taxon-name-part taxon-name-part-type="family">Crambidae</tp:taxon-name-part></tp:taxon-name>, <tp:taxon-name><tp:taxon-name-part taxon-name-part-type="genus" reg="Herpetogramma">Herpetogramma</tp:taxon-name-part></tp:taxon-name> Janzen07</named-content>; verbatimEventDate: <named-content xmlns:xlink="http://www.w3.org/1999/xlink" content-type="dwc:verbatimEventDate" xlink:type="simple">29-Jun-2014</named-content>; <bold>Record Level:</bold> language: <named-content xmlns:xlink="http://www.w3.org/1999/xlink" content-type="dwc:language" xlink:type="simple">en</named-content>; institutionCode: <named-content xmlns:xlink="http://www.w3.org/1999/xlink" content-type="dwc:institutionCode" xlink:type="simple">CNC</named-content>; collectionCode: <named-content xmlns:xlink="http://www.w3.org/1999/xlink" content-type="dwc:collectionCode" xlink:type="simple">Insects</named-content>; basisOfRecord: <named-content xmlns:xlink="http://www.w3.org/1999/xlink" content-type="dwc:basisOfRecord" xlink:type="simple">Pinned Specimen</named-content></p></list-item><list-item><p><bold>Type status:</bold> <named-content xmlns:xlink="http://www.w3.org/1999/xlink" content-type="dwc:typeStatus" xlink:type="simple">Paratype</named-content>. <bold>Occurrence:</bold> occurrenceDetails: <named-content xmlns:xlink="http://www.w3.org/1999/xlink" content-type="dwc:occurrenceDetails" xlink:type="simple"><ext-link ext-link-type="uri" xlink:href="http://janzen.sas.upenn.edu" xlink:type="simple">http://janzen.sas.upenn.edu</ext-link></named-content>; catalogNumber: <named-content xmlns:xlink="http://www.w3.org/1999/xlink" content-type="dwc:catalogNumber" xlink:type="simple">DHJPAR0010228</named-content>; recordedBy: <named-content xmlns:xlink="http://www.w3.org/1999/xlink" content-type="dwc:recordedBy" xlink:type="simple">D.H. Janzen, W. Hallwachs &amp; Jose Perez</named-content>; individualID: <named-content xmlns:xlink="http://www.w3.org/1999/xlink" content-type="dwc:individualID" xlink:type="simple">DHJPAR0010228</named-content>; individualCount: <named-content xmlns:xlink="http://www.w3.org/1999/xlink" content-type="dwc:individualCount" xlink:type="simple">1</named-content>; sex: <named-content xmlns:xlink="http://www.w3.org/1999/xlink" content-type="dwc:sex" xlink:type="simple">F</named-content>; lifeStage: <named-content xmlns:xlink="http://www.w3.org/1999/xlink" content-type="dwc:lifeStage" xlink:type="simple">adult</named-content>; preparations: <named-content xmlns:xlink="http://www.w3.org/1999/xlink" content-type="dwc:preparations" xlink:type="simple">pinned</named-content>; otherCatalogNumbers: <named-content xmlns:xlink="http://www.w3.org/1999/xlink" content-type="dwc:otherCatalogNumbers" xlink:type="simple">ASTAV754-06, 06-SRNP-41511,</named-content>; <bold>Taxon:</bold> scientificName: <named-content xmlns:xlink="http://www.w3.org/1999/xlink" content-type="dwc:scientificName" xlink:type="simple"><tp:taxon-name><tp:taxon-name-part taxon-name-part-type="genus" reg="Telothyria">Telothyria</tp:taxon-name-part> <tp:taxon-name-part taxon-name-part-type="species" reg="peltata">peltata</tp:taxon-name-part></tp:taxon-name></named-content>; phylum: <named-content xmlns:xlink="http://www.w3.org/1999/xlink" content-type="dwc:phylum" xlink:type="simple"><tp:taxon-name><tp:taxon-name-part taxon-name-part-type="phylum">Arthropoda</tp:taxon-name-part></tp:taxon-name></named-content>; class: <named-content xmlns:xlink="http://www.w3.org/1999/xlink" content-type="dwc:class" xlink:type="simple"><tp:taxon-name><tp:taxon-name-part taxon-name-part-type="class">Insecta</tp:taxon-name-part></tp:taxon-name></named-content>; order: <named-content xmlns:xlink="http://www.w3.org/1999/xlink" content-type="dwc:order" xlink:type="simple"><tp:taxon-name><tp:taxon-name-part taxon-name-part-type="order">Diptera</tp:taxon-name-part></tp:taxon-name></named-content>; family: <named-content xmlns:xlink="http://www.w3.org/1999/xlink" content-type="dwc:family" xlink:type="simple"><tp:taxon-name><tp:taxon-name-part taxon-name-part-type="family">Tachinidae</tp:taxon-name-part></tp:taxon-name></named-content>; genus: <named-content xmlns:xlink="http://www.w3.org/1999/xlink" content-type="dwc:genus" xlink:type="simple"><tp:taxon-name><tp:taxon-name-part taxon-name-part-type="genus">Telothyria</tp:taxon-name-part></tp:taxon-name></named-content>; specificEpithet: <named-content xmlns:xlink="http://www.w3.org/1999/xlink" content-type="dwc:specificEpithet" xlink:type="simple"><tp:taxon-name><tp:taxon-name-part taxon-name-part-type="genus" reg="Telothyria"/><tp:taxon-name-part taxon-name-part-type="species" reg="peltata">peltata</tp:taxon-name-part></tp:taxon-name></named-content>; scientificNameAuthorship: <named-content xmlns:xlink="http://www.w3.org/1999/xlink" content-type="dwc:scientificNameAuthorship" xlink:type="simple">Fleming &amp; Wood, 2018</named-content>; <bold>Location:</bold> continent: <named-content xmlns:xlink="http://www.w3.org/1999/xlink" content-type="dwc:continent" xlink:type="simple">Central America</named-content>; country: <named-content xmlns:xlink="http://www.w3.org/1999/xlink" content-type="dwc:country" xlink:type="simple">Costa Rica</named-content>; countryCode: <named-content xmlns:xlink="http://www.w3.org/1999/xlink" content-type="dwc:countryCode" xlink:type="simple">CR</named-content>; stateProvince: <named-content xmlns:xlink="http://www.w3.org/1999/xlink" content-type="dwc:stateProvince" xlink:type="simple">Alajuela</named-content>; county: <named-content xmlns:xlink="http://www.w3.org/1999/xlink" content-type="dwc:county" xlink:type="simple">Sector Rincon Rain Forest</named-content>; locality: <named-content xmlns:xlink="http://www.w3.org/1999/xlink" content-type="dwc:locality" xlink:type="simple">Area de Conservacion Guanacaste</named-content>; verbatimLocality: <named-content xmlns:xlink="http://www.w3.org/1999/xlink" content-type="dwc:verbatimLocality" xlink:type="simple">Finca Aurita</named-content>; verbatimElevation: <named-content xmlns:xlink="http://www.w3.org/1999/xlink" content-type="dwc:verbatimElevation" xlink:type="simple">460</named-content>; verbatimLatitude: <named-content xmlns:xlink="http://www.w3.org/1999/xlink" content-type="dwc:verbatimLatitude" xlink:type="simple">10.8841</named-content>; verbatimLongitude: <named-content xmlns:xlink="http://www.w3.org/1999/xlink" content-type="dwc:verbatimLongitude" xlink:type="simple">-85.2573</named-content>; verbatimCoordinateSystem: <named-content xmlns:xlink="http://www.w3.org/1999/xlink" content-type="dwc:verbatimCoordinateSystem" xlink:type="simple">Decimal</named-content>; decimalLatitude: <named-content xmlns:xlink="http://www.w3.org/1999/xlink" content-type="dwc:decimalLatitude" xlink:type="simple">10.8841</named-content>; decimalLongitude: <named-content xmlns:xlink="http://www.w3.org/1999/xlink" content-type="dwc:decimalLongitude" xlink:type="simple">-85.2573</named-content>; <bold>Identification:</bold> identifiedBy: <named-content xmlns:xlink="http://www.w3.org/1999/xlink" content-type="dwc:identifiedBy" xlink:type="simple">AJ Fleming</named-content>; dateIdentified: <named-content xmlns:xlink="http://www.w3.org/1999/xlink" content-type="dwc:dateIdentified" xlink:type="simple">2018</named-content>; <bold>Event:</bold> samplingProtocol: <named-content xmlns:xlink="http://www.w3.org/1999/xlink" content-type="dwc:samplingProtocol" xlink:type="simple">Reared from the larva of the <tp:taxon-name><tp:taxon-name-part taxon-name-part-type="family">Crambidae</tp:taxon-name-part></tp:taxon-name>, <tp:taxon-name><tp:taxon-name-part taxon-name-part-type="genus" reg="Herpetogramma">Herpetogramma</tp:taxon-name-part></tp:taxon-name> Janzen07</named-content>; verbatimEventDate: <named-content xmlns:xlink="http://www.w3.org/1999/xlink" content-type="dwc:verbatimEventDate" xlink:type="simple">01-Jun-2006</named-content>; <bold>Record Level:</bold> language: <named-content xmlns:xlink="http://www.w3.org/1999/xlink" content-type="dwc:language" xlink:type="simple">en</named-content>; institutionCode: <named-content xmlns:xlink="http://www.w3.org/1999/xlink" content-type="dwc:institutionCode" xlink:type="simple">CNC</named-content>; collectionCode: <named-content xmlns:xlink="http://www.w3.org/1999/xlink" content-type="dwc:collectionCode" xlink:type="simple">Insects</named-content>; basisOfRecord: <named-content xmlns:xlink="http://www.w3.org/1999/xlink" content-type="dwc:basisOfRecord" xlink:type="simple">Pinned Specimen</named-content></p></list-item><list-item><p><bold>Type status:</bold> <named-content xmlns:xlink="http://www.w3.org/1999/xlink" content-type="dwc:typeStatus" xlink:type="simple">Paratype</named-content>. <bold>Occurrence:</bold> occurrenceDetails: <named-content xmlns:xlink="http://www.w3.org/1999/xlink" content-type="dwc:occurrenceDetails" xlink:type="simple"><ext-link ext-link-type="uri" xlink:href="http://janzen.sas.upenn.edu" xlink:type="simple">http://janzen.sas.upenn.edu</ext-link></named-content>; catalogNumber: <named-content xmlns:xlink="http://www.w3.org/1999/xlink" content-type="dwc:catalogNumber" xlink:type="simple">DHJPAR0046467</named-content>; recordedBy: <named-content xmlns:xlink="http://www.w3.org/1999/xlink" content-type="dwc:recordedBy" xlink:type="simple">D.H. Janzen, W. Hallwachs &amp; Keiner Aragon</named-content>; individualID: <named-content xmlns:xlink="http://www.w3.org/1999/xlink" content-type="dwc:individualID" xlink:type="simple">DHJPAR0046467</named-content>; individualCount: <named-content xmlns:xlink="http://www.w3.org/1999/xlink" content-type="dwc:individualCount" xlink:type="simple">1</named-content>; sex: <named-content xmlns:xlink="http://www.w3.org/1999/xlink" content-type="dwc:sex" xlink:type="simple">F</named-content>; lifeStage: <named-content xmlns:xlink="http://www.w3.org/1999/xlink" content-type="dwc:lifeStage" xlink:type="simple">adult</named-content>; preparations: <named-content xmlns:xlink="http://www.w3.org/1999/xlink" content-type="dwc:preparations" xlink:type="simple">pinned</named-content>; otherCatalogNumbers: <named-content xmlns:xlink="http://www.w3.org/1999/xlink" content-type="dwc:otherCatalogNumbers" xlink:type="simple">ACGBA640-12, 11-SRNP-68225, <ext-link ext-link-type="uri" xlink:href="http://www.boldsystems.org/index.php/Public_BarcodeCluster?clusteruri=BOLD:AAF0519" xlink:type="simple">BOLD:AAF0519</ext-link></named-content>; <bold>Taxon:</bold> scientificName: <named-content xmlns:xlink="http://www.w3.org/1999/xlink" content-type="dwc:scientificName" xlink:type="simple"><tp:taxon-name><tp:taxon-name-part taxon-name-part-type="genus" reg="Telothyria">Telothyria</tp:taxon-name-part> <tp:taxon-name-part taxon-name-part-type="species" reg="peltata">peltata</tp:taxon-name-part></tp:taxon-name></named-content>; phylum: <named-content xmlns:xlink="http://www.w3.org/1999/xlink" content-type="dwc:phylum" xlink:type="simple"><tp:taxon-name><tp:taxon-name-part taxon-name-part-type="phylum">Arthropoda</tp:taxon-name-part></tp:taxon-name></named-content>; class: <named-content xmlns:xlink="http://www.w3.org/1999/xlink" content-type="dwc:class" xlink:type="simple"><tp:taxon-name><tp:taxon-name-part taxon-name-part-type="class">Insecta</tp:taxon-name-part></tp:taxon-name></named-content>; order: <named-content xmlns:xlink="http://www.w3.org/1999/xlink" content-type="dwc:order" xlink:type="simple"><tp:taxon-name><tp:taxon-name-part taxon-name-part-type="order">Diptera</tp:taxon-name-part></tp:taxon-name></named-content>; family: <named-content xmlns:xlink="http://www.w3.org/1999/xlink" content-type="dwc:family" xlink:type="simple"><tp:taxon-name><tp:taxon-name-part taxon-name-part-type="family">Tachinidae</tp:taxon-name-part></tp:taxon-name></named-content>; genus: <named-content xmlns:xlink="http://www.w3.org/1999/xlink" content-type="dwc:genus" xlink:type="simple"><tp:taxon-name><tp:taxon-name-part taxon-name-part-type="genus">Telothyria</tp:taxon-name-part></tp:taxon-name></named-content>; specificEpithet: <named-content xmlns:xlink="http://www.w3.org/1999/xlink" content-type="dwc:specificEpithet" xlink:type="simple"><tp:taxon-name><tp:taxon-name-part taxon-name-part-type="genus" reg="Telothyria"/><tp:taxon-name-part taxon-name-part-type="species" reg="peltata">peltata</tp:taxon-name-part></tp:taxon-name></named-content>; scientificNameAuthorship: <named-content xmlns:xlink="http://www.w3.org/1999/xlink" content-type="dwc:scientificNameAuthorship" xlink:type="simple">Fleming &amp; Wood, 2018</named-content>; <bold>Location:</bold> continent: <named-content xmlns:xlink="http://www.w3.org/1999/xlink" content-type="dwc:continent" xlink:type="simple">Central America</named-content>; country: <named-content xmlns:xlink="http://www.w3.org/1999/xlink" content-type="dwc:country" xlink:type="simple">Costa Rica</named-content>; countryCode: <named-content xmlns:xlink="http://www.w3.org/1999/xlink" content-type="dwc:countryCode" xlink:type="simple">CR</named-content>; stateProvince: <named-content xmlns:xlink="http://www.w3.org/1999/xlink" content-type="dwc:stateProvince" xlink:type="simple">Alajuela</named-content>; county: <named-content xmlns:xlink="http://www.w3.org/1999/xlink" content-type="dwc:county" xlink:type="simple">Sector Rincon Rain Forest</named-content>; locality: <named-content xmlns:xlink="http://www.w3.org/1999/xlink" content-type="dwc:locality" xlink:type="simple">Area de Conservacion Guanacaste</named-content>; verbatimLocality: <named-content xmlns:xlink="http://www.w3.org/1999/xlink" content-type="dwc:verbatimLocality" xlink:type="simple">Palomo</named-content>; verbatimElevation: <named-content xmlns:xlink="http://www.w3.org/1999/xlink" content-type="dwc:verbatimElevation" xlink:type="simple">96</named-content>; verbatimLatitude: <named-content xmlns:xlink="http://www.w3.org/1999/xlink" content-type="dwc:verbatimLatitude" xlink:type="simple">10.9619</named-content>; verbatimLongitude: <named-content xmlns:xlink="http://www.w3.org/1999/xlink" content-type="dwc:verbatimLongitude" xlink:type="simple">-85.2804</named-content>; verbatimCoordinateSystem: <named-content xmlns:xlink="http://www.w3.org/1999/xlink" content-type="dwc:verbatimCoordinateSystem" xlink:type="simple">Decimal</named-content>; decimalLatitude: <named-content xmlns:xlink="http://www.w3.org/1999/xlink" content-type="dwc:decimalLatitude" xlink:type="simple">10.9619</named-content>; decimalLongitude: <named-content xmlns:xlink="http://www.w3.org/1999/xlink" content-type="dwc:decimalLongitude" xlink:type="simple">-85.2804</named-content>; <bold>Identification:</bold> identifiedBy: <named-content xmlns:xlink="http://www.w3.org/1999/xlink" content-type="dwc:identifiedBy" xlink:type="simple">AJ Fleming</named-content>; dateIdentified: <named-content xmlns:xlink="http://www.w3.org/1999/xlink" content-type="dwc:dateIdentified" xlink:type="simple">2018</named-content>; <bold>Event:</bold> samplingProtocol: <named-content xmlns:xlink="http://www.w3.org/1999/xlink" content-type="dwc:samplingProtocol" xlink:type="simple">Reared from the larva of the <tp:taxon-name><tp:taxon-name-part taxon-name-part-type="family">Crambidae</tp:taxon-name-part></tp:taxon-name>, <tp:taxon-name><tp:taxon-name-part taxon-name-part-type="genus" reg="Herpetogramma">Herpetogramma</tp:taxon-name-part></tp:taxon-name> Janzen07</named-content>; verbatimEventDate: <named-content xmlns:xlink="http://www.w3.org/1999/xlink" content-type="dwc:verbatimEventDate" xlink:type="simple">14-Jan-2012</named-content>; <bold>Record Level:</bold> language: <named-content xmlns:xlink="http://www.w3.org/1999/xlink" content-type="dwc:language" xlink:type="simple">en</named-content>; institutionCode: <named-content xmlns:xlink="http://www.w3.org/1999/xlink" content-type="dwc:institutionCode" xlink:type="simple">CNC</named-content>; collectionCode: <named-content xmlns:xlink="http://www.w3.org/1999/xlink" content-type="dwc:collectionCode" xlink:type="simple">Insects</named-content>; basisOfRecord: <named-content xmlns:xlink="http://www.w3.org/1999/xlink" content-type="dwc:basisOfRecord" xlink:type="simple">Pinned Specimen</named-content></p></list-item><list-item><p><bold>Type status:</bold> <named-content xmlns:xlink="http://www.w3.org/1999/xlink" content-type="dwc:typeStatus" xlink:type="simple">Paratype</named-content>. <bold>Occurrence:</bold> occurrenceDetails: <named-content xmlns:xlink="http://www.w3.org/1999/xlink" content-type="dwc:occurrenceDetails" xlink:type="simple"><ext-link ext-link-type="uri" xlink:href="http://janzen.sas.upenn.edu" xlink:type="simple">http://janzen.sas.upenn.edu</ext-link></named-content>; catalogNumber: <named-content xmlns:xlink="http://www.w3.org/1999/xlink" content-type="dwc:catalogNumber" xlink:type="simple">DHJPAR0037498</named-content>; recordedBy: <named-content xmlns:xlink="http://www.w3.org/1999/xlink" content-type="dwc:recordedBy" xlink:type="simple">D.H. Janzen, W. Hallwachs &amp; Elda Araya</named-content>; individualID: <named-content xmlns:xlink="http://www.w3.org/1999/xlink" content-type="dwc:individualID" xlink:type="simple">DHJPAR0037498</named-content>; individualCount: <named-content xmlns:xlink="http://www.w3.org/1999/xlink" content-type="dwc:individualCount" xlink:type="simple">1</named-content>; sex: <named-content xmlns:xlink="http://www.w3.org/1999/xlink" content-type="dwc:sex" xlink:type="simple">M</named-content>; lifeStage: <named-content xmlns:xlink="http://www.w3.org/1999/xlink" content-type="dwc:lifeStage" xlink:type="simple">adult</named-content>; preparations: <named-content xmlns:xlink="http://www.w3.org/1999/xlink" content-type="dwc:preparations" xlink:type="simple">pinned</named-content>; otherCatalogNumbers: <named-content xmlns:xlink="http://www.w3.org/1999/xlink" content-type="dwc:otherCatalogNumbers" xlink:type="simple">ASHYC4243-10, 09-SRNP-7111, <ext-link ext-link-type="uri" xlink:href="http://www.boldsystems.org/index.php/Public_BarcodeCluster?clusteruri=BOLD:AAZ2421" xlink:type="simple">BOLD:AAZ2421</ext-link></named-content>; <bold>Taxon:</bold> scientificName: <named-content xmlns:xlink="http://www.w3.org/1999/xlink" content-type="dwc:scientificName" xlink:type="simple"><tp:taxon-name><tp:taxon-name-part taxon-name-part-type="genus" reg="Telothyria">Telothyria</tp:taxon-name-part> <tp:taxon-name-part taxon-name-part-type="species" reg="peltata">peltata</tp:taxon-name-part></tp:taxon-name></named-content>; phylum: <named-content xmlns:xlink="http://www.w3.org/1999/xlink" content-type="dwc:phylum" xlink:type="simple"><tp:taxon-name><tp:taxon-name-part taxon-name-part-type="phylum">Arthropoda</tp:taxon-name-part></tp:taxon-name></named-content>; class: <named-content xmlns:xlink="http://www.w3.org/1999/xlink" content-type="dwc:class" xlink:type="simple"><tp:taxon-name><tp:taxon-name-part taxon-name-part-type="class">Insecta</tp:taxon-name-part></tp:taxon-name></named-content>; order: <named-content xmlns:xlink="http://www.w3.org/1999/xlink" content-type="dwc:order" xlink:type="simple"><tp:taxon-name><tp:taxon-name-part taxon-name-part-type="order">Diptera</tp:taxon-name-part></tp:taxon-name></named-content>; family: <named-content xmlns:xlink="http://www.w3.org/1999/xlink" content-type="dwc:family" xlink:type="simple"><tp:taxon-name><tp:taxon-name-part taxon-name-part-type="family">Tachinidae</tp:taxon-name-part></tp:taxon-name></named-content>; genus: <named-content xmlns:xlink="http://www.w3.org/1999/xlink" content-type="dwc:genus" xlink:type="simple"><tp:taxon-name><tp:taxon-name-part taxon-name-part-type="genus">Telothyria</tp:taxon-name-part></tp:taxon-name></named-content>; specificEpithet: <named-content xmlns:xlink="http://www.w3.org/1999/xlink" content-type="dwc:specificEpithet" xlink:type="simple"><tp:taxon-name><tp:taxon-name-part taxon-name-part-type="genus" reg="Telothyria"/><tp:taxon-name-part taxon-name-part-type="species" reg="peltata">peltata</tp:taxon-name-part></tp:taxon-name></named-content>; scientificNameAuthorship: <named-content xmlns:xlink="http://www.w3.org/1999/xlink" content-type="dwc:scientificNameAuthorship" xlink:type="simple">Fleming &amp; Wood, 2018</named-content>; <bold>Location:</bold> continent: <named-content xmlns:xlink="http://www.w3.org/1999/xlink" content-type="dwc:continent" xlink:type="simple">Central America</named-content>; country: <named-content xmlns:xlink="http://www.w3.org/1999/xlink" content-type="dwc:country" xlink:type="simple">Costa Rica</named-content>; countryCode: <named-content xmlns:xlink="http://www.w3.org/1999/xlink" content-type="dwc:countryCode" xlink:type="simple">CR</named-content>; stateProvince: <named-content xmlns:xlink="http://www.w3.org/1999/xlink" content-type="dwc:stateProvince" xlink:type="simple">Alajuela</named-content>; county: <named-content xmlns:xlink="http://www.w3.org/1999/xlink" content-type="dwc:county" xlink:type="simple">Sector San Cristobal</named-content>; locality: <named-content xmlns:xlink="http://www.w3.org/1999/xlink" content-type="dwc:locality" xlink:type="simple">Area de Conservacion Guanacaste</named-content>; verbatimLocality: <named-content xmlns:xlink="http://www.w3.org/1999/xlink" content-type="dwc:verbatimLocality" xlink:type="simple">Puente Palma</named-content>; verbatimElevation: <named-content xmlns:xlink="http://www.w3.org/1999/xlink" content-type="dwc:verbatimElevation" xlink:type="simple">460</named-content>; verbatimLatitude: <named-content xmlns:xlink="http://www.w3.org/1999/xlink" content-type="dwc:verbatimLatitude" xlink:type="simple">10.9163</named-content>; verbatimLongitude: <named-content xmlns:xlink="http://www.w3.org/1999/xlink" content-type="dwc:verbatimLongitude" xlink:type="simple">-85.3787</named-content>; verbatimCoordinateSystem: <named-content xmlns:xlink="http://www.w3.org/1999/xlink" content-type="dwc:verbatimCoordinateSystem" xlink:type="simple">Decimal</named-content>; decimalLatitude: <named-content xmlns:xlink="http://www.w3.org/1999/xlink" content-type="dwc:decimalLatitude" xlink:type="simple">10.9163</named-content>; decimalLongitude: <named-content xmlns:xlink="http://www.w3.org/1999/xlink" content-type="dwc:decimalLongitude" xlink:type="simple">-85.3787</named-content>; <bold>Identification:</bold> identifiedBy: <named-content xmlns:xlink="http://www.w3.org/1999/xlink" content-type="dwc:identifiedBy" xlink:type="simple">AJ Fleming</named-content>; dateIdentified: <named-content xmlns:xlink="http://www.w3.org/1999/xlink" content-type="dwc:dateIdentified" xlink:type="simple">2018</named-content>; <bold>Event:</bold> samplingProtocol: <named-content xmlns:xlink="http://www.w3.org/1999/xlink" content-type="dwc:samplingProtocol" xlink:type="simple">Reared from the larva of the <tp:taxon-name><tp:taxon-name-part taxon-name-part-type="family">Crambidae</tp:taxon-name-part></tp:taxon-name>, <tp:taxon-name><tp:taxon-name-part taxon-name-part-type="genus" reg="Herpetogramma">Herpetogramma</tp:taxon-name-part></tp:taxon-name> Janzen07</named-content>; verbatimEventDate: <named-content xmlns:xlink="http://www.w3.org/1999/xlink" content-type="dwc:verbatimEventDate" xlink:type="simple">01-Feb-2010</named-content>; <bold>Record Level:</bold> language: <named-content xmlns:xlink="http://www.w3.org/1999/xlink" content-type="dwc:language" xlink:type="simple">en</named-content>; institutionCode: <named-content xmlns:xlink="http://www.w3.org/1999/xlink" content-type="dwc:institutionCode" xlink:type="simple">CNC</named-content>; collectionCode: <named-content xmlns:xlink="http://www.w3.org/1999/xlink" content-type="dwc:collectionCode" xlink:type="simple">Insects</named-content>; basisOfRecord: <named-content xmlns:xlink="http://www.w3.org/1999/xlink" content-type="dwc:basisOfRecord" xlink:type="simple">Pinned Specimen</named-content></p></list-item><list-item><p><bold>Type status:</bold> <named-content xmlns:xlink="http://www.w3.org/1999/xlink" content-type="dwc:typeStatus" xlink:type="simple">Paratype</named-content>. <bold>Occurrence:</bold> occurrenceDetails: <named-content xmlns:xlink="http://www.w3.org/1999/xlink" content-type="dwc:occurrenceDetails" xlink:type="simple"><ext-link ext-link-type="uri" xlink:href="http://janzen.sas.upenn.edu" xlink:type="simple">http://janzen.sas.upenn.edu</ext-link></named-content>; catalogNumber: <named-content xmlns:xlink="http://www.w3.org/1999/xlink" content-type="dwc:catalogNumber" xlink:type="simple">DHJPAR0040931</named-content>; recordedBy: <named-content xmlns:xlink="http://www.w3.org/1999/xlink" content-type="dwc:recordedBy" xlink:type="simple">D.H. Janzen, W. Hallwachs &amp; Anabelle Cordoba</named-content>; individualID: <named-content xmlns:xlink="http://www.w3.org/1999/xlink" content-type="dwc:individualID" xlink:type="simple">DHJPAR0040931</named-content>; individualCount: <named-content xmlns:xlink="http://www.w3.org/1999/xlink" content-type="dwc:individualCount" xlink:type="simple">1</named-content>; sex: <named-content xmlns:xlink="http://www.w3.org/1999/xlink" content-type="dwc:sex" xlink:type="simple">M</named-content>; lifeStage: <named-content xmlns:xlink="http://www.w3.org/1999/xlink" content-type="dwc:lifeStage" xlink:type="simple">adult</named-content>; preparations: <named-content xmlns:xlink="http://www.w3.org/1999/xlink" content-type="dwc:preparations" xlink:type="simple">pinned</named-content>; otherCatalogNumbers: <named-content xmlns:xlink="http://www.w3.org/1999/xlink" content-type="dwc:otherCatalogNumbers" xlink:type="simple">ASHYF846-11, 10-SRNP-43830,</named-content>; <bold>Taxon:</bold> scientificName: <named-content xmlns:xlink="http://www.w3.org/1999/xlink" content-type="dwc:scientificName" xlink:type="simple"><tp:taxon-name><tp:taxon-name-part taxon-name-part-type="genus" reg="Telothyria">Telothyria</tp:taxon-name-part> <tp:taxon-name-part taxon-name-part-type="species" reg="peltata">peltata</tp:taxon-name-part></tp:taxon-name></named-content>; phylum: <named-content xmlns:xlink="http://www.w3.org/1999/xlink" content-type="dwc:phylum" xlink:type="simple"><tp:taxon-name><tp:taxon-name-part taxon-name-part-type="phylum">Arthropoda</tp:taxon-name-part></tp:taxon-name></named-content>; class: <named-content xmlns:xlink="http://www.w3.org/1999/xlink" content-type="dwc:class" xlink:type="simple"><tp:taxon-name><tp:taxon-name-part taxon-name-part-type="class">Insecta</tp:taxon-name-part></tp:taxon-name></named-content>; order: <named-content xmlns:xlink="http://www.w3.org/1999/xlink" content-type="dwc:order" xlink:type="simple"><tp:taxon-name><tp:taxon-name-part taxon-name-part-type="order">Diptera</tp:taxon-name-part></tp:taxon-name></named-content>; family: <named-content xmlns:xlink="http://www.w3.org/1999/xlink" content-type="dwc:family" xlink:type="simple"><tp:taxon-name><tp:taxon-name-part taxon-name-part-type="family">Tachinidae</tp:taxon-name-part></tp:taxon-name></named-content>; genus: <named-content xmlns:xlink="http://www.w3.org/1999/xlink" content-type="dwc:genus" xlink:type="simple"><tp:taxon-name><tp:taxon-name-part taxon-name-part-type="genus">Telothyria</tp:taxon-name-part></tp:taxon-name></named-content>; specificEpithet: <named-content xmlns:xlink="http://www.w3.org/1999/xlink" content-type="dwc:specificEpithet" xlink:type="simple"><tp:taxon-name><tp:taxon-name-part taxon-name-part-type="genus" reg="Telothyria"/><tp:taxon-name-part taxon-name-part-type="species" reg="peltata">peltata</tp:taxon-name-part></tp:taxon-name></named-content>; scientificNameAuthorship: <named-content xmlns:xlink="http://www.w3.org/1999/xlink" content-type="dwc:scientificNameAuthorship" xlink:type="simple">Fleming &amp; Wood, 2018</named-content>; <bold>Location:</bold> continent: <named-content xmlns:xlink="http://www.w3.org/1999/xlink" content-type="dwc:continent" xlink:type="simple">Central America</named-content>; country: <named-content xmlns:xlink="http://www.w3.org/1999/xlink" content-type="dwc:country" xlink:type="simple">Costa Rica</named-content>; countryCode: <named-content xmlns:xlink="http://www.w3.org/1999/xlink" content-type="dwc:countryCode" xlink:type="simple">CR</named-content>; stateProvince: <named-content xmlns:xlink="http://www.w3.org/1999/xlink" content-type="dwc:stateProvince" xlink:type="simple">Alajuela</named-content>; county: <named-content xmlns:xlink="http://www.w3.org/1999/xlink" content-type="dwc:county" xlink:type="simple">Sector Rincon Rain Forest</named-content>; locality: <named-content xmlns:xlink="http://www.w3.org/1999/xlink" content-type="dwc:locality" xlink:type="simple">Area de Conservacion Guanacaste</named-content>; verbatimLocality: <named-content xmlns:xlink="http://www.w3.org/1999/xlink" content-type="dwc:verbatimLocality" xlink:type="simple">San Lucas</named-content>; verbatimElevation: <named-content xmlns:xlink="http://www.w3.org/1999/xlink" content-type="dwc:verbatimElevation" xlink:type="simple">320</named-content>; verbatimLatitude: <named-content xmlns:xlink="http://www.w3.org/1999/xlink" content-type="dwc:verbatimLatitude" xlink:type="simple">10.9185</named-content>; verbatimLongitude: <named-content xmlns:xlink="http://www.w3.org/1999/xlink" content-type="dwc:verbatimLongitude" xlink:type="simple">-85.3034</named-content>; verbatimCoordinateSystem: <named-content xmlns:xlink="http://www.w3.org/1999/xlink" content-type="dwc:verbatimCoordinateSystem" xlink:type="simple">Decimal</named-content>; decimalLatitude: <named-content xmlns:xlink="http://www.w3.org/1999/xlink" content-type="dwc:decimalLatitude" xlink:type="simple">10.9185</named-content>; decimalLongitude: <named-content xmlns:xlink="http://www.w3.org/1999/xlink" content-type="dwc:decimalLongitude" xlink:type="simple">-85.3034</named-content>; <bold>Identification:</bold> identifiedBy: <named-content xmlns:xlink="http://www.w3.org/1999/xlink" content-type="dwc:identifiedBy" xlink:type="simple">AJ Fleming</named-content>; dateIdentified: <named-content xmlns:xlink="http://www.w3.org/1999/xlink" content-type="dwc:dateIdentified" xlink:type="simple">2018</named-content>; <bold>Event:</bold> samplingProtocol: <named-content xmlns:xlink="http://www.w3.org/1999/xlink" content-type="dwc:samplingProtocol" xlink:type="simple">Reared from the larva of the <tp:taxon-name><tp:taxon-name-part taxon-name-part-type="family">Crambidae</tp:taxon-name-part></tp:taxon-name>, <tp:taxon-name><tp:taxon-name-part taxon-name-part-type="genus" reg="Herpetogramma">Herpetogramma</tp:taxon-name-part></tp:taxon-name> Janzen07</named-content>; verbatimEventDate: <named-content xmlns:xlink="http://www.w3.org/1999/xlink" content-type="dwc:verbatimEventDate" xlink:type="simple">22-Nov-2010</named-content>; <bold>Record Level:</bold> language: <named-content xmlns:xlink="http://www.w3.org/1999/xlink" content-type="dwc:language" xlink:type="simple">en</named-content>; institutionCode: <named-content xmlns:xlink="http://www.w3.org/1999/xlink" content-type="dwc:institutionCode" xlink:type="simple">CNC</named-content>; collectionCode: <named-content xmlns:xlink="http://www.w3.org/1999/xlink" content-type="dwc:collectionCode" xlink:type="simple">Insects</named-content>; basisOfRecord: <named-content xmlns:xlink="http://www.w3.org/1999/xlink" content-type="dwc:basisOfRecord" xlink:type="simple">Pinned Specimen</named-content></p></list-item></list></tp:treatment-sec><tp:treatment-sec sec-type="Description"><title>Description</title><p><bold>Male.</bold> Length: 5–9 mm (Fig. <xref ref-type="fig" rid="F3996879">39</xref>). <bold>Head</bold> (Fig. <xref ref-type="fig" rid="F3996879">39</xref><xref ref-type="fig" rid="F3996885">b</xref>): frons narrow, 1/6 of head width; gena 1/9 of head height; three reclinate orbital setae; anteriormost reclinate orbital one 1/2 times longer than uppermost frontal seta; ocellar setae present but so small as to appear absent; outer vertical seta absent; fronto-orbital plate gold on uppermost 30%, ocellar triangle concolorous and contiguous with gold vertex; fronto-orbital plate with short blonde hairs interspersed among frontal setae; parafacial brilliant silver; facial ridge bare; palpus digitiform, sparsely haired along outer margin; arista orange-brown plumose, distinctly-thickened on basal 1/10, microtrichia at most 3X as long as width of arista; postpedicel orange over at most 50% of surface; postocular region behind margin of eye upper half gold, with lower half including gena silver tomentose; upper half of occiput gold tomentose. <bold>Thorax</bold> (Fig. <xref ref-type="fig" rid="F3996879">39</xref><xref ref-type="fig" rid="F3996884">a</xref>, <xref ref-type="fig" rid="F3996886">c</xref>): golden tomentose, with four distinct dorsal stripes; thorax covered in dense plumose blonde hairs laterally, with blonde non-plumose hairs dorsally; chaetotaxy: 4–5 postpronotal setae, basal setae arranged in a straight line; supra-alar setae 2:3; intra-alar setae 1–2:3; dorsocentral setae 3:3; acrostichal setae 3:3; katepisternum with two setae. Scutellum golden tomentose; two pairs of strong marginal setae (basal and subapical) and a small pair of crossed apical scutellar setae 1/5th as long as subapical scutellars; basal scutellar setae subequal in length to subapical setae; subapical setae straight to slightly divergent; underside of scutellum bearing regular non-plumose blonde hairs below basal scutellar setae. <bold>Legs</bold>: foreleg yellow ground color, midleg yellow coxa and half of femur yellow, remainder of femur and tarsi and tibia brown, hindleg dark brown extending from halfway along femur to tarsi; anterior leg tibia with regular fringe of short equally spaced setae along upper half of anteroventral surface, with one posterodorsal setae. <bold>Wings</bold>: basicosta ivory white; all veins bare, with only 1–2 setulae at base of R<sub>4+5</sub>; calypters pale white translucent with a pale yellow fringe. <bold>Abdomen</bold> (Fig. <xref ref-type="fig" rid="F3996879">39</xref><xref ref-type="fig" rid="F3996884">a</xref>, <xref ref-type="fig" rid="F3996886">c</xref>): ground color yellow-orange; ST1+2 brown over medial 30%, with yellow ventrolaterally, extending into a longitudinal middorsal brown stripe up to posterior edge of T4; T3 and T4 with dense gold tomentum along anterior marginal 10%, thinning and extending over remainder of tergite; T5 entirely orange with gold tomentum and a basal medial brown triangle; median marginal setae present only on T4 and T5; median discal setae absent. <bold>Male terminalia</bold> (Fig. <xref ref-type="fig" rid="F3996879">39</xref><xref ref-type="fig" rid="F3996887">d</xref>, <xref ref-type="fig" rid="F3996888">e</xref>, <xref ref-type="fig" rid="F3996889">f</xref>): Sternite 5 with a narrow and shallow almost slit-like median cleft, lobes almost touching at midline, margins lightly pollinose; lateral lobes of sternite rounded apically, with 3–4 short weak setulae; basal section of sternite 5 subequal to slightly longer than length of apical lobes, median cleft only 1/4 length of apical section. Cerci in posterior view sharply pointed triangular slightly widening midlength to a slight rectangular shoulder along the basal section, equal in length to surstyli, fused along entire length; in lateral view, with a strong downward curve on apical 1/3; several strong widely spaced setulae along basal 2/3rds. Surstylus in lateral view, almost equilateral along its length rounded at tip, slightly pinched at midpoint appearing digitiform or clubbed; surstylus appearing fused with epandrium; when viewed dorsally surstyli appear straight, almost parallel at apices. Distiphallus 1.5X as long as basiphallus and tubular, slightly pointed at apex.</p><p><bold>Female.</bold> Length: 5–7 mm (Fig. <xref ref-type="fig" rid="F4036775">40</xref>). <bold>Head</bold> (Fig. <xref ref-type="fig" rid="F4036775">40</xref><xref ref-type="fig" rid="F4036781">b</xref>): as in male with the following exceptions: fronto-orbital plate 30% gold; parafacial brilliant silver; frons 1/4 of head width; two inner reclinate orbital setae; two proclinate orbital setae; outer vertical seta present. <bold>Thorax</bold> (Fig. <xref ref-type="fig" rid="F4036775">40</xref><xref ref-type="fig" rid="F4036780">a</xref>, <xref ref-type="fig" rid="F4036782">c</xref>): katepisternum with two setae; meron without any plumose hairs only 5–6 typical meral setae. Legs: foreleg yellow ground color, midleg yellow ground color on coxa, with brown overtones on femur, tarsi and tibia, hindleg with yellow basally darkening to brown apically up to dark brown tarsi; anterior leg tibia with regular fringe of short irregularly spaced setae along upper half of anteroventral surface, with 1–2 posterodorsal setae. <bold>Abdomen</bold> (Fig. <xref ref-type="fig" rid="F4036775">40</xref><xref ref-type="fig" rid="F4036780">a</xref>, <xref ref-type="fig" rid="F4036782">c</xref>): ground color brown dorsally on ST1+2 and T3 with orange laterally; T4 entirely brown ground color; T5 as in male.</p></tp:treatment-sec><tp:treatment-sec sec-type="Diagnosis"><title>Diagnosis</title><p><italic><tp:taxon-name><tp:taxon-name-part taxon-name-part-type="genus" reg="Telothyria">Telothyria</tp:taxon-name-part> <tp:taxon-name-part taxon-name-part-type="species" reg="peltata">peltata</tp:taxon-name-part></tp:taxon-name></italic> <bold>sp. n.</bold> can be distinguished from all other <italic><tp:taxon-name><tp:taxon-name-part taxon-name-part-type="genus" reg="Telothyria">Telothyria</tp:taxon-name-part></tp:taxon-name></italic> by the following combination of traits: ocellar setae minimal but present, postpedicel mostly maroon-black with orange only directly adjacent to pedicel, plumose hairs absent from thorax dorsally, katepisternum with two setae, and T5 yellow with silver tomentum, underside of scutellum bearing regular non-plumose blonde hairs below basal scutellar setae. Differs from <italic><tp:taxon-name><tp:taxon-name-part taxon-name-part-type="genus" reg="Telothyria">T.</tp:taxon-name-part> <tp:taxon-name-part taxon-name-part-type="species" reg="incisa">incisa</tp:taxon-name-part></tp:taxon-name></italic> in the male terminalia where sternite 5 has an almost slit-like median cleft, lobes almost touching at midline, 1/4 length of anterior plate section of sternite 5.</p></tp:treatment-sec><tp:treatment-sec sec-type="Etymology"><title>Etymology</title><p><italic><tp:taxon-name><tp:taxon-name-part taxon-name-part-type="genus" reg="Telothyria">Telothyria</tp:taxon-name-part> <tp:taxon-name-part taxon-name-part-type="species" reg="peltata">peltata</tp:taxon-name-part></tp:taxon-name></italic> <bold>sp. n.</bold> From the Greek noun “<italic>pelta</italic>”, meaning "small shield", in reference to the shield-like shape of sternite 5.</p></tp:treatment-sec><tp:treatment-sec sec-type="Distribution"><title>Distribution</title><p>Costa Rica, ACG, Alajuela and Guanacaste Provinces, 460–560 m elevation.</p></tp:treatment-sec><tp:treatment-sec sec-type="Ecology"><title>Ecology</title><p><italic><tp:taxon-name><tp:taxon-name-part taxon-name-part-type="genus" reg="Telothyria">Telothyria</tp:taxon-name-part> <tp:taxon-name-part taxon-name-part-type="species" reg="peltata">peltata</tp:taxon-name-part></tp:taxon-name></italic> <bold>sp. n.</bold> has been reared 12 times from one species of <tp:taxon-name><tp:taxon-name-part taxon-name-part-type="order">Lepidoptera</tp:taxon-name-part></tp:taxon-name> in the family <tp:taxon-name><tp:taxon-name-part taxon-name-part-type="family">Crambidae</tp:taxon-name-part></tp:taxon-name>: <italic><tp:taxon-name><tp:taxon-name-part taxon-name-part-type="genus" reg="Herpetogramma">Herpetogramma</tp:taxon-name-part></tp:taxon-name></italic> Janzen07 in rain forest.</p></tp:treatment-sec><tp:treatment-sec><!--Section generated to contain objects referenced in tp:taxon-treatment.--><fig-group id="F3996879" position="float" orientation="portrait"><caption><p><italic><tp:taxon-name><tp:taxon-name-part taxon-name-part-type="genus" reg="Telothyria">Telothyria</tp:taxon-name-part> <tp:taxon-name-part taxon-name-part-type="species" reg="peltata">peltata</tp:taxon-name-part></tp:taxon-name></italic> <bold>sp. n.</bold> habitus images <bold>a–c</bold>: male, holotype n. DHJPAR0050298; terminalia images <bold>d–f</bold>: male, paratype n. DHJPAR0050636</p></caption><fig id="F3996884" position="float" orientation="portrait"><object-id xmlns:xlink="http://www.w3.org/1999/xlink" content-type="arpha" xlink:type="simple">C83338EA-AFED-554C-95A9-7FB800D00367</object-id><object-id xmlns:xlink="http://www.w3.org/1999/xlink" content-type="doi" xlink:type="simple">10.3897/BDJ.8.e47157.figure39a</object-id><label>Figure 39a.</label><caption><p>dorsal view.</p></caption><graphic xmlns:xlink="http://www.w3.org/1999/xlink" xlink:href="bdj-08-e47157-g039_a.jpg" xlink:type="simple" position="float" orientation="portrait" id="oo_179818.jpg"><uri content-type="original_file" xlink:type="simple">https://binary.pensoft.net/fig/179818</uri></graphic></fig><fig id="F3996885" position="float" orientation="portrait"><object-id xmlns:xlink="http://www.w3.org/1999/xlink" content-type="arpha" xlink:type="simple">6DD0D483-7144-54D4-85E4-DA66CB4E31E9</object-id><object-id xmlns:xlink="http://www.w3.org/1999/xlink" content-type="doi" xlink:type="simple">10.3897/BDJ.8.e47157.figure39b</object-id><label>Figure 39b.</label><caption><p>frontal view.</p></caption><graphic xmlns:xlink="http://www.w3.org/1999/xlink" xlink:href="bdj-08-e47157-g039_b.jpg" xlink:type="simple" position="float" orientation="portrait" id="oo_179819.jpg"><uri content-type="original_file" xlink:type="simple">https://binary.pensoft.net/fig/179819</uri></graphic></fig><fig id="F3996886" position="float" orientation="portrait"><object-id xmlns:xlink="http://www.w3.org/1999/xlink" content-type="arpha" xlink:type="simple">42EB7951-94A4-5714-8859-E8EEAC27BE2B</object-id><object-id xmlns:xlink="http://www.w3.org/1999/xlink" content-type="doi" xlink:type="simple">10.3897/BDJ.8.e47157.figure39c</object-id><label>Figure 39c.</label><caption><p>lateral view.</p></caption><graphic xmlns:xlink="http://www.w3.org/1999/xlink" xlink:href="bdj-08-e47157-g039_c.jpg" xlink:type="simple" position="float" orientation="portrait" id="oo_179820.jpg"><uri content-type="original_file" xlink:type="simple">https://binary.pensoft.net/fig/179820</uri></graphic></fig><fig id="F3996887" position="float" orientation="portrait"><object-id xmlns:xlink="http://www.w3.org/1999/xlink" content-type="arpha" xlink:type="simple">A34BB3B8-39E4-5E39-A628-37A6CE1644B8</object-id><object-id xmlns:xlink="http://www.w3.org/1999/xlink" content-type="doi" xlink:type="simple">10.3897/BDJ.8.e47157.figure39d</object-id><label>Figure 39d.</label><caption><p>caudal view.</p></caption><graphic xmlns:xlink="http://www.w3.org/1999/xlink" xlink:href="bdj-08-e47157-g039_d.jpg" xlink:type="simple" position="float" orientation="portrait" id="oo_373372.jpg"><uri content-type="original_file" xlink:type="simple">https://binary.pensoft.net/fig/373372</uri></graphic></fig><fig id="F3996888" position="float" orientation="portrait"><object-id xmlns:xlink="http://www.w3.org/1999/xlink" content-type="arpha" xlink:type="simple">E7D2F87A-4E44-540D-8B0F-31591A72EE7E</object-id><object-id xmlns:xlink="http://www.w3.org/1999/xlink" content-type="doi" xlink:type="simple">10.3897/BDJ.8.e47157.figure39e</object-id><label>Figure 39e.</label><caption><p>lateral view.</p></caption><graphic xmlns:xlink="http://www.w3.org/1999/xlink" xlink:href="bdj-08-e47157-g039_e.jpg" xlink:type="simple" position="float" orientation="portrait" id="oo_373371.jpg"><uri content-type="original_file" xlink:type="simple">https://binary.pensoft.net/fig/373371</uri></graphic></fig><fig id="F3996889" position="float" orientation="portrait"><object-id xmlns:xlink="http://www.w3.org/1999/xlink" content-type="arpha" xlink:type="simple">B6A7AE10-5146-5D62-AAE9-1834D877803F</object-id><object-id xmlns:xlink="http://www.w3.org/1999/xlink" content-type="doi" xlink:type="simple">10.3897/BDJ.8.e47157.figure39f</object-id><label>Figure 39f.</label><caption><p>sternite 5, ventral view.</p></caption><graphic xmlns:xlink="http://www.w3.org/1999/xlink" xlink:href="bdj-08-e47157-g039_f.jpg" xlink:type="simple" position="float" orientation="portrait" id="oo_215869.jpg"><uri content-type="original_file" xlink:type="simple">https://binary.pensoft.net/fig/215869</uri></graphic></fig></fig-group><fig id="F3996885" position="float" orientation="portrait"><object-id xmlns:xlink="http://www.w3.org/1999/xlink" content-type="arpha" xlink:type="simple">6DD0D483-7144-54D4-85E4-DA66CB4E31E9</object-id><object-id xmlns:xlink="http://www.w3.org/1999/xlink" content-type="doi" xlink:type="simple">10.3897/BDJ.8.e47157.figure39b</object-id><label>Figure 39b.</label><caption><p>frontal view.</p></caption><graphic xmlns:xlink="http://www.w3.org/1999/xlink" xlink:href="bdj-08-e47157-g039_b.jpg" xlink:type="simple" position="float" orientation="portrait" id="oo_179819.jpg"><uri content-type="original_file" xlink:type="simple">https://binary.pensoft.net/fig/179819</uri></graphic></fig><fig id="F3996884" position="float" orientation="portrait"><object-id xmlns:xlink="http://www.w3.org/1999/xlink" content-type="arpha" xlink:type="simple">C83338EA-AFED-554C-95A9-7FB800D00367</object-id><object-id xmlns:xlink="http://www.w3.org/1999/xlink" content-type="doi" xlink:type="simple">10.3897/BDJ.8.e47157.figure39a</object-id><label>Figure 39a.</label><caption><p>dorsal view.</p></caption><graphic xmlns:xlink="http://www.w3.org/1999/xlink" xlink:href="bdj-08-e47157-g039_a.jpg" xlink:type="simple" position="float" orientation="portrait" id="oo_179818.jpg"><uri content-type="original_file" xlink:type="simple">https://binary.pensoft.net/fig/179818</uri></graphic></fig><fig id="F3996886" position="float" orientation="portrait"><object-id xmlns:xlink="http://www.w3.org/1999/xlink" content-type="arpha" xlink:type="simple">42EB7951-94A4-5714-8859-E8EEAC27BE2B</object-id><object-id xmlns:xlink="http://www.w3.org/1999/xlink" content-type="doi" xlink:type="simple">10.3897/BDJ.8.e47157.figure39c</object-id><label>Figure 39c.</label><caption><p>lateral view.</p></caption><graphic xmlns:xlink="http://www.w3.org/1999/xlink" xlink:href="bdj-08-e47157-g039_c.jpg" xlink:type="simple" position="float" orientation="portrait" id="oo_179820.jpg"><uri content-type="original_file" xlink:type="simple">https://binary.pensoft.net/fig/179820</uri></graphic></fig><fig id="F3996887" position="float" orientation="portrait"><object-id xmlns:xlink="http://www.w3.org/1999/xlink" content-type="arpha" xlink:type="simple">A34BB3B8-39E4-5E39-A628-37A6CE1644B8</object-id><object-id xmlns:xlink="http://www.w3.org/1999/xlink" content-type="doi" xlink:type="simple">10.3897/BDJ.8.e47157.figure39d</object-id><label>Figure 39d.</label><caption><p>caudal view.</p></caption><graphic xmlns:xlink="http://www.w3.org/1999/xlink" xlink:href="bdj-08-e47157-g039_d.jpg" xlink:type="simple" position="float" orientation="portrait" id="oo_373372.jpg"><uri content-type="original_file" xlink:type="simple">https://binary.pensoft.net/fig/373372</uri></graphic></fig><fig id="F3996888" position="float" orientation="portrait"><object-id xmlns:xlink="http://www.w3.org/1999/xlink" content-type="arpha" xlink:type="simple">E7D2F87A-4E44-540D-8B0F-31591A72EE7E</object-id><object-id xmlns:xlink="http://www.w3.org/1999/xlink" content-type="doi" xlink:type="simple">10.3897/BDJ.8.e47157.figure39e</object-id><label>Figure 39e.</label><caption><p>lateral view.</p></caption><graphic xmlns:xlink="http://www.w3.org/1999/xlink" xlink:href="bdj-08-e47157-g039_e.jpg" xlink:type="simple" position="float" orientation="portrait" id="oo_373371.jpg"><uri content-type="original_file" xlink:type="simple">https://binary.pensoft.net/fig/373371</uri></graphic></fig><fig id="F3996889" position="float" orientation="portrait"><object-id xmlns:xlink="http://www.w3.org/1999/xlink" content-type="arpha" xlink:type="simple">B6A7AE10-5146-5D62-AAE9-1834D877803F</object-id><object-id xmlns:xlink="http://www.w3.org/1999/xlink" content-type="doi" xlink:type="simple">10.3897/BDJ.8.e47157.figure39f</object-id><label>Figure 39f.</label><caption><p>sternite 5, ventral view.</p></caption><graphic xmlns:xlink="http://www.w3.org/1999/xlink" xlink:href="bdj-08-e47157-g039_f.jpg" xlink:type="simple" position="float" orientation="portrait" id="oo_215869.jpg"><uri content-type="original_file" xlink:type="simple">https://binary.pensoft.net/fig/215869</uri></graphic></fig><fig-group id="F4036775" position="float" orientation="portrait"><caption><p><italic><tp:taxon-name><tp:taxon-name-part taxon-name-part-type="genus" reg="Telothyria">Telothyria</tp:taxon-name-part> <tp:taxon-name-part taxon-name-part-type="species" reg="peltata">peltata</tp:taxon-name-part></tp:taxon-name></italic> <bold>sp. n.</bold> habitus images <bold>a–c</bold>: female, paratype n. DHJPAR0049621</p></caption><fig id="F4036780" position="float" orientation="portrait"><object-id xmlns:xlink="http://www.w3.org/1999/xlink" content-type="arpha" xlink:type="simple">9AB981AA-6DB6-5F42-A22D-F2F5EA0E9A41</object-id><object-id xmlns:xlink="http://www.w3.org/1999/xlink" content-type="doi" xlink:type="simple">10.3897/BDJ.8.e47157.figure40a</object-id><label>Figure 40a.</label><caption><p>dorsal view.</p></caption><graphic xmlns:xlink="http://www.w3.org/1999/xlink" xlink:href="bdj-08-e47157-g040_a.jpg" xlink:type="simple" position="float" orientation="portrait" id="oo_183349.jpg"><uri content-type="original_file" xlink:type="simple">https://binary.pensoft.net/fig/183349</uri></graphic></fig><fig id="F4036781" position="float" orientation="portrait"><object-id xmlns:xlink="http://www.w3.org/1999/xlink" content-type="arpha" xlink:type="simple">1CF0D12E-0F06-568A-8956-62A1AB830281</object-id><object-id xmlns:xlink="http://www.w3.org/1999/xlink" content-type="doi" xlink:type="simple">10.3897/BDJ.8.e47157.figure40b</object-id><label>Figure 40b.</label><caption><p>frontal view.</p></caption><graphic xmlns:xlink="http://www.w3.org/1999/xlink" xlink:href="bdj-08-e47157-g040_b.jpg" xlink:type="simple" position="float" orientation="portrait" id="oo_183348.jpg"><uri content-type="original_file" xlink:type="simple">https://binary.pensoft.net/fig/183348</uri></graphic></fig><fig id="F4036782" position="float" orientation="portrait"><object-id xmlns:xlink="http://www.w3.org/1999/xlink" content-type="arpha" xlink:type="simple">D1599429-AAE7-5701-B3D1-8A7A8215F260</object-id><object-id xmlns:xlink="http://www.w3.org/1999/xlink" content-type="doi" xlink:type="simple">10.3897/BDJ.8.e47157.figure40c</object-id><label>Figure 40c.</label><caption><p>lateral view.</p></caption><graphic xmlns:xlink="http://www.w3.org/1999/xlink" xlink:href="bdj-08-e47157-g040_c.jpg" xlink:type="simple" position="float" orientation="portrait" id="oo_183350.jpg"><uri content-type="original_file" xlink:type="simple">https://binary.pensoft.net/fig/183350</uri></graphic></fig></fig-group><fig id="F4036781" position="float" orientation="portrait"><object-id xmlns:xlink="http://www.w3.org/1999/xlink" content-type="arpha" xlink:type="simple">1CF0D12E-0F06-568A-8956-62A1AB830281</object-id><object-id xmlns:xlink="http://www.w3.org/1999/xlink" content-type="doi" xlink:type="simple">10.3897/BDJ.8.e47157.figure40b</object-id><label>Figure 40b.</label><caption><p>frontal view.</p></caption><graphic xmlns:xlink="http://www.w3.org/1999/xlink" xlink:href="bdj-08-e47157-g040_b.jpg" xlink:type="simple" position="float" orientation="portrait" id="oo_183348.jpg"><uri content-type="original_file" xlink:type="simple">https://binary.pensoft.net/fig/183348</uri></graphic></fig><fig id="F4036780" position="float" orientation="portrait"><object-id xmlns:xlink="http://www.w3.org/1999/xlink" content-type="arpha" xlink:type="simple">9AB981AA-6DB6-5F42-A22D-F2F5EA0E9A41</object-id><object-id xmlns:xlink="http://www.w3.org/1999/xlink" content-type="doi" xlink:type="simple">10.3897/BDJ.8.e47157.figure40a</object-id><label>Figure 40a.</label><caption><p>dorsal view.</p></caption><graphic xmlns:xlink="http://www.w3.org/1999/xlink" xlink:href="bdj-08-e47157-g040_a.jpg" xlink:type="simple" position="float" orientation="portrait" id="oo_183349.jpg"><uri content-type="original_file" xlink:type="simple">https://binary.pensoft.net/fig/183349</uri></graphic></fig><fig id="F4036782" position="float" orientation="portrait"><object-id xmlns:xlink="http://www.w3.org/1999/xlink" content-type="arpha" xlink:type="simple">D1599429-AAE7-5701-B3D1-8A7A8215F260</object-id><object-id xmlns:xlink="http://www.w3.org/1999/xlink" content-type="doi" xlink:type="simple">10.3897/BDJ.8.e47157.figure40c</object-id><label>Figure 40c.</label><caption><p>lateral view.</p></caption><graphic xmlns:xlink="http://www.w3.org/1999/xlink" xlink:href="bdj-08-e47157-g040_c.jpg" xlink:type="simple" position="float" orientation="portrait" id="oo_183350.jpg"><uri content-type="original_file" xlink:type="simple">https://binary.pensoft.net/fig/183350</uri></graphic></fig></tp:treatment-sec></tp:taxon-treatment>
